# Supplementary material for: Poly[bis­(μ-2-amino-4-nitro­benzoato)di-μ-aqua-dirubidium]
Source: Acta Crystallogr Sect E Struct Rep Online. 2014 Apr 30;70(Pt 5):m192–3. doi: 10.1107/S1600536814008861 (PMC4011243; doi:10.1107/S1600536814008861)
Supplement: Supplementary file 1 [file e-70-0m192-sup1.cif]

##############################################################################
#                                                                            #
# This CIF contains the data in a paper accepted for publication in          #
# Acta Crystallographica Section E. It conforms to the requirements of       #
# Notes for Authors for Acta Crystallographica Section E, and has been       #
# peer reviewed under the auspices of the IUCr Commission on Journals.       #
#                                                                            #
# Full details of the Crystallographic Information File format               #
# are given in the paper "The Crystallographic Information File (CIF):       #
# a New Standard Archive File for Crystallography" by S. R. Hall, F. H.      #
# Allen and I. D. Brown [Acta Cryst. (1991), A47, 655-685].                  #
#                                                                            #
# The current version of the core CIF dictionary is obtainable from          #
# ftp://ftp.iucr.org/pub/cif_core.dic.                                       #
#                                                                            #
# Software is freely available for graphical display of the structure(s)     #
# in this CIF. For information consult the CIF software page                 #
# http://www.iucr.org/resources/cif/software.                                #
#                                                                            #
# This file may be used for bona fide research purposes within the           #
# scientific community so long as proper attribution is given to the journal # 
# article from which it was obtained.                                        #
#                                                                            #
##############################################################################
data_global
_audit_creation_method     ' SHELXL97 (Sheldrick, 2008)'
_journal_date_recd_electronic     2014-04-02
_journal_date_accepted     2014-04-18
_journal_name_full     'Acta Crystallographica, Section E'
_journal_year     2014
_journal_volume     70
_journal_issue      5
_journal_page_first     m192
_journal_page_last     m193
_journal_paper_category     QM
_journal_paper_doi     10.1107/S1600536814008861
_journal_coeditor_code     WM5020
_publ_contact_author_name     'Dr Graham Smith'
_publ_contact_author_address
;
   Science and Engineering Faculty
   Queensland University of Technology
   GPO Box 2434, Brisbane, Queensland 4001, Australia
;
_publ_contact_author_email     ' g.smith@qut.edu.au '
_publ_contact_author_fax     ' 61 7 3138 1804 '
_publ_contact_author_phone     ' 61 7 3300 2667 '
_publ_section_title
;
Poly[bis(\m-2-amino-4-nitrobenzoato)di-\m-aqua-dirubidium]
;
loop_
    _publ_author_name
    _publ_author_address
    ' Graham Smith '
;
  Science and Engineering Faculty
  Queensland University of Technology
  GPO Box 2434, Brisbane, Queensland 4001,
  Australia
;
data_I
_audit_creation_method     SHELXL97
_database_code_depnum_ccdc_archive     'CCDC 998206'
_chemical_name_systematic
;
Poly[bis(\m-2-amino-4-nitrobenzoato)di-\m-aqua-dirubidium]
;
_chemical_name_common     'rubidium 4-nitroanthranilate monohydrate'
_chemical_formula_moiety     'C14 H14 N4 O10 Rb2'
_chemical_formula_sum     'C14 H14 N4 O10 Rb2'
_chemical_formula_iupac     '[Rb2 (C7 H5 N2 O4)2 (H2 O)2]'
_chemical_formula_weight     569.23
_chemical_melting_point     ?
_symmetry_cell_setting     monoclinic
_symmetry_space_group_name_H-M     'P 21/n'
_symmetry_space_group_name_Hall     '-P 2yn'
loop_
    _symmetry_equiv_pos_as_xyz
    'x, y, z'
    '-x+1/2, y+1/2, -z+1/2'
    '-x, -y, -z'
    'x+1/2, -y+1/2, z+1/2'
_cell_length_a     15.2938(9)
_cell_length_b     6.8601(3)
_cell_length_c     17.8075(10)
_cell_angle_alpha     90.00
_cell_angle_beta     99.996(5)
_cell_angle_gamma     90.00
_cell_volume     1839.95(17)
_cell_formula_units_Z     4
_cell_measurement_reflns_used     1131
_cell_measurement_theta_min     3.37
_cell_measurement_theta_max     26.41
_cell_measurement_temperature     200.0(10)
_exptl_crystal_description     'plate'
_exptl_crystal_colour     'orange red'
_exptl_crystal_size_max     0.30
_exptl_crystal_size_mid     0.18
_exptl_crystal_size_min     0.08
_exptl_crystal_density_diffrn     2.055
_exptl_crystal_density_meas     ?
_exptl_crystal_density_method     'not measured'
_exptl_crystal_F_000     1120
_exptl_absorpt_coefficient_mu     5.386
_exptl_absorpt_correction_type     multi-scan
_exptl_absorpt_process_details     '(<i>CrysAlis PRO</i>; Agilent, 2013)'
_exptl_absorpt_correction_T_min     0.691
_exptl_absorpt_correction_T_max     0.980
_exptl_special_details
;
;
_diffrn_ambient_temperature     200(2)
_diffrn_radiation_type     MoK\a
_diffrn_radiation_wavelength     0.71073
_diffrn_radiation_source     'Enhance (Mo) X-ray source'
_diffrn_radiation_monochromator     graphite
_diffrn_measurement_device_type     'Oxford Diffraction Gemini-S CCD'
_diffrn_measurement_method     '\w scans'
_diffrn_detector_area_resol_mean     16.077
_diffrn_reflns_number     6954
_diffrn_reflns_av_R_equivalents     0.0462
_diffrn_reflns_av_sigmaI/netI     0.0724
_diffrn_reflns_theta_min     3.25
_diffrn_reflns_theta_max     26.00
_diffrn_reflns_theta_full     26.00
_diffrn_measured_fraction_theta_max     0.999
_diffrn_measured_fraction_theta_full     0.999
_diffrn_reflns_limit_h_min     -15
_diffrn_reflns_limit_h_max     18
_diffrn_reflns_limit_k_min     -7
_diffrn_reflns_limit_k_max     8
_diffrn_reflns_limit_l_min     -15
_diffrn_reflns_limit_l_max     21
_diffrn_standards_number     0
_diffrn_standards_interval_count     .
_diffrn_standards_interval_time     .
_diffrn_standards_decay_%     ?
_refine_special_details
;
Refinement of <i>F</i>^2^ against ALL reflections. The weighted <i>R</i>-factor
<i>wR</i> and goodness of fit <i>S</i> are based on <i>F</i>^2^, conventional
<i>R</i>-factors <i>R</i> are based on <i>F</i>, with <i>F</i> set to zero for
negative <i>F</i>^2^. The threshold expression of <i>F</i>^2^ >
\s(<i>F</i>^2^) is used only for calculating <i>R</i>-factors(gt) <i>etc</i>.
and is not relevant to the choice of reflections for refinement.
<i>R</i>-factors based on <i>F</i>^2^ are statistically about twice as large
as those based on <i>F</i>, and <i>R</i>- factors based on ALL data will be
even larger.
;
_reflns_number_total     3634
_reflns_number_gt     2708
_reflns_threshold_expression     I>2\s(I)
_refine_ls_structure_factor_coef     Fsqd
_refine_ls_matrix_type     full
_refine_ls_R_factor_all     0.0724
_refine_ls_R_factor_gt     0.0455
_refine_ls_wR_factor_gt     0.0668
_refine_ls_wR_factor_ref     0.0749
_refine_ls_goodness_of_fit_ref     1.026
_refine_ls_restrained_S_all     1.025
_refine_ls_number_reflns     3634
_refine_ls_number_parameters     295
_refine_ls_number_restraints     8
_refine_ls_hydrogen_treatment     mixed
_refine_ls_weighting_scheme     calc
_refine_ls_weighting_details
                 'calc w=1/[\s^2^(Fo^2^)+(0.0163P)^2^] where P=(Fo^2^+2Fc^2^)/3'
_atom_sites_solution_hydrogens     geom
_atom_sites_solution_primary     direct
_atom_sites_solution_secondary     difmap
_refine_ls_shift/su_max     0.001
_refine_ls_shift/su_mean     0.000
_refine_diff_density_max     0.606
_refine_diff_density_min     -0.512
_refine_ls_extinction_method     none
_refine_ls_extinction_coef     ?
loop_
    _atom_type_symbol
    _atom_type_description
    _atom_type_scat_dispersion_real
    _atom_type_scat_dispersion_imag
    _atom_type_scat_source
    'C' 'C' 0.0033 0.0016
                         'International Tables Vol C Tables 4.2.6.8 and 6.1.1.4'
    'H' 'H' 0.0000 0.0000
                         'International Tables Vol C Tables 4.2.6.8 and 6.1.1.4'
    'N' 'N' 0.0061 0.0033
                         'International Tables Vol C Tables 4.2.6.8 and 6.1.1.4'
    'O' 'O' 0.0106 0.0060
                         'International Tables Vol C Tables 4.2.6.8 and 6.1.1.4'
    'Cs' 'Cs' -0.3680 2.1192
                         'International Tables Vol C Tables 4.2.6.8 and 6.1.1.4'
_computing_data_collection     'CrysAlis PRO (Agilent, 2013)'
_computing_cell_refinement     'CrysAlis PRO (Agilent, 2013)'
_computing_data_reduction     'CrysAlis PRO (Agilent, 2013)'
_computing_structure_solution     'SHELXS97 (Sheldrick, 2008)'
_computing_structure_refinement
                      'SHELXL97 (Sheldrick, 2008) within WinGX (Farrugia, 2012)'
_computing_molecular_graphics     'PLATON (Spek, 2009)'
_computing_publication_material     'PLATON (Spek, 2009)'
loop_
    _atom_site_type_symbol
    _atom_site_label
    _atom_site_fract_x
    _atom_site_fract_y
    _atom_site_fract_z
    _atom_site_U_iso_or_equiv
    _atom_site_thermal_displace_type
    _atom_site_calc_flag
    _atom_site_refinement_flags
    _atom_site_occupancy
    _atom_site_disorder_assembly
    _atom_site_disorder_group
    Rb Rb1 0.84018(3) -0.11232(6) 0.71945(2) 0.0291(2) Uani d . 1.000 . .
    Rb Rb2 0.90021(3) 0.21443(7) 0.54097(3) 0.0333(2) Uani d . 1.000 . .
    O O1W 0.8411(2) 0.3229(4) 0.68713(19) 0.0313(11) Uani d D 1.000 . .
    O O2W 0.8861(2) -0.2009(5) 0.5656(2) 0.0395(12) Uani d D 1.000 . .
    O O11A 0.26528(19) 0.4400(4) 0.47291(17) 0.0316(11) Uani d . 1.000 . .
    O O11B 1.01609(19) 0.4261(4) 0.26964(17) 0.0324(11) Uani d . 1.000 . .
    O O12A 0.29906(19) 0.4056(4) 0.35752(16) 0.0312(11) Uani d . 1.000 . .
    O O12B 0.9810(2) 0.4779(5) 0.38434(17) 0.0349(11) Uani d . 1.000 . .
    O O41A 0.7146(2) 0.0750(5) 0.5397(2) 0.0404(11) Uani d . 1.000 . .
    O O41B 0.5388(2) 0.4326(5) 0.20204(19) 0.0459(13) Uani d . 1.000 . .
    O O42A 0.6701(2) 0.1017(5) 0.64817(19) 0.0394(12) Uani d . 1.000 . .
    O O42B 0.5826(2) 0.4724(5) 0.09497(19) 0.0463(14) Uani d . 1.000 . .
    N N2A 0.4616(3) 0.2771(6) 0.3444(2) 0.0345(14) Uani d D 1.000 . .
    N N2B 0.8117(3) 0.4663(6) 0.3981(2) 0.0350(14) Uani d D 1.000 . .
    N N4A 0.6588(2) 0.1193(5) 0.5785(2) 0.0293(14) Uani d . 1.000 . .
    N N4B 0.5972(2) 0.4538(5) 0.1643(2) 0.0295(12) Uani d . 1.000 . .
    C C1A 0.4092(3) 0.3222(6) 0.4651(2) 0.0174(12) Uani d . 1.000 . .
    C C1B 0.8639(3) 0.4516(6) 0.2769(2) 0.0198(12) Uani d . 1.000 . .
    C C2A 0.4746(3) 0.2689(6) 0.4225(2) 0.0219(12) Uani d . 1.000 . .
    C C2B 0.7949(3) 0.4594(6) 0.3196(2) 0.0232(14) Uani d . 1.000 . .
    C C3A 0.5580(3) 0.2062(6) 0.4619(2) 0.0234(14) Uani d . 1.000 . .
    C C3B 0.7072(3) 0.4573(6) 0.2809(2) 0.0233(14) Uani d . 1.000 . .
    C C4A 0.5716(3) 0.1917(6) 0.5395(2) 0.0206(14) Uani d . 1.000 . .
    C C4B 0.6909(3) 0.4514(6) 0.2033(2) 0.0212(14) Uani d . 1.000 . .
    C C5A 0.5086(3) 0.2394(6) 0.5834(3) 0.0233(14) Uani d . 1.000 . .
    C C5B 0.7571(3) 0.4458(6) 0.1594(2) 0.0240(14) Uani d . 1.000 . .
    C C6A 0.4284(3) 0.3055(6) 0.5442(2) 0.0206(12) Uani d . 1.000 . .
    C C6B 0.8427(3) 0.4444(6) 0.1980(2) 0.0235(14) Uani d . 1.000 . .
    C C11A 0.3177(3) 0.3931(6) 0.4292(3) 0.0213(14) Uani d . 1.000 . .
    C C11B 0.9617(3) 0.4523(6) 0.3130(3) 0.0252(16) Uani d . 1.000 . .
    H H3A 0.60430 0.17440 0.43460 0.0280 Uiso c R 1.000 . .
    H H5A 0.51990 0.22740 0.63740 0.0280 Uiso c R 1.000 . .
    H H3B 0.65930 0.45980 0.30860 0.0280 Uiso c R 1.000 . .
    H H5B 0.74390 0.44300 0.10520 0.0290 Uiso c R 1.000 . .
    H H6A 0.38380 0.34160 0.57260 0.0250 Uiso c R 1.000 . .
    H H6B 0.88960 0.43830 0.16940 0.0280 Uiso c R 1.000 . .
    H H11W 0.882(2) 0.414(5) 0.695(3) 0.0470 Uiso d D 1.000 . .
    H H12W 0.796(2) 0.404(5) 0.671(3) 0.0470 Uiso d D 1.000 . .
    H H21A 0.4027(14) 0.282(6) 0.325(2) 0.0420 Uiso d D 1.000 . .
    H H21B 0.771(2) 0.503(6) 0.426(2) 0.0420 Uiso d D 1.000 . .
    H H21W 0.839(2) -0.278(6) 0.553(3) 0.0590 Uiso d D 1.000 . .
    H H22A 0.500(2) 0.195(5) 0.323(2) 0.0420 Uiso d D 1.000 . .
    H H22B 0.8686(15) 0.503(6) 0.412(3) 0.0420 Uiso d D 1.000 . .
    H H22W 0.927(3) -0.292(6) 0.573(3) 0.0590 Uiso d D 1.000 . .
loop_
    _atom_site_aniso_label
    _atom_site_aniso_U_11
    _atom_site_aniso_U_22
    _atom_site_aniso_U_33
    _atom_site_aniso_U_12
    _atom_site_aniso_U_13
    _atom_site_aniso_U_23
    Rb1 0.0343(3) 0.0294(3) 0.0220(2) 0.0052(2) 0.0004(2) -0.0010(2)
    Rb2 0.0369(3) 0.0340(3) 0.0255(3) -0.0029(2) -0.0039(2) -0.0018(2)
    O1W 0.0256(18) 0.0285(19) 0.036(2) -0.0001(15) -0.0055(15) 0.0014(16)
    O2W 0.032(2) 0.039(2) 0.044(2) 0.0029(17) -0.0035(17) 0.0010(19)
    O11A 0.0209(17) 0.050(2) 0.0235(18) 0.0042(16) 0.0029(14) -0.0060(16)
    O11B 0.0211(17) 0.042(2) 0.033(2) -0.0003(16) 0.0017(14) -0.0054(17)
    O12A 0.0328(18) 0.045(2) 0.0138(17) 0.0093(16) -0.0012(13) 0.0057(15)
    O12B 0.0358(19) 0.045(2) 0.0197(18) 0.0043(17) -0.0065(14) -0.0050(16)
    O41A 0.0231(18) 0.043(2) 0.054(2) 0.0041(17) 0.0035(17) -0.0052(19)
    O41B 0.0234(18) 0.074(3) 0.042(2) -0.0015(19) 0.0106(16) 0.003(2)
    O42A 0.038(2) 0.041(2) 0.033(2) 0.0045(18) -0.0113(16) 0.0062(17)
    O42B 0.0323(19) 0.075(3) 0.029(2) -0.0023(19) -0.0023(16) 0.0082(19)
    N2A 0.033(2) 0.045(3) 0.026(2) 0.006(2) 0.0067(19) -0.005(2)
    N2B 0.033(2) 0.051(3) 0.022(2) 0.006(2) 0.0075(19) 0.000(2)
    N4A 0.025(2) 0.018(2) 0.042(3) -0.0049(19) -0.0024(19) 0.001(2)
    N4B 0.028(2) 0.031(2) 0.029(2) -0.001(2) 0.0032(18) -0.0013(19)
    C1A 0.023(2) 0.013(2) 0.016(2) -0.0031(19) 0.0027(18) 0.0016(18)
    C1B 0.023(2) 0.015(2) 0.021(2) 0.003(2) 0.0029(19) -0.0017(19)
    C2A 0.026(2) 0.021(2) 0.018(2) -0.003(2) 0.0017(19) -0.001(2)
    C2B 0.034(3) 0.015(2) 0.020(2) 0.003(2) 0.003(2) 0.0008(19)
    C3A 0.021(2) 0.019(2) 0.031(3) -0.003(2) 0.007(2) -0.005(2)
    C3B 0.023(2) 0.021(2) 0.028(3) 0.000(2) 0.010(2) -0.001(2)
    C4A 0.017(2) 0.014(2) 0.028(3) -0.002(2) -0.0042(19) -0.001(2)
    C4B 0.020(2) 0.014(2) 0.028(3) -0.003(2) 0.000(2) 0.003(2)
    C5A 0.026(2) 0.021(3) 0.021(2) 0.000(2) -0.0015(19) -0.001(2)
    C5B 0.028(2) 0.025(3) 0.018(2) -0.003(2) 0.0014(19) -0.001(2)
    C6A 0.024(2) 0.017(2) 0.020(2) -0.003(2) 0.0020(19) -0.0019(19)
    C6B 0.025(2) 0.021(2) 0.026(3) -0.004(2) 0.009(2) -0.002(2)
    C11A 0.019(2) 0.018(2) 0.026(3) -0.002(2) 0.0015(19) 0.001(2)
    C11B 0.029(3) 0.018(2) 0.028(3) 0.003(2) 0.003(2) -0.001(2)
_geom_special_details
;
Bond distances, angles <i>etc</i>. have been calculated using the rounded
fractional coordinates. All su's are estimated from the variances of the
(full) variance-covariance matrix. The cell e.s.d.'s are taken into account in
the estimation of distances, angles and torsion angles
;
loop_
    _geom_bond_atom_site_label_1
    _geom_bond_atom_site_label_2
    _geom_bond_site_symmetry_1
    _geom_bond_site_symmetry_2
    _geom_bond_distance
    _geom_bond_publ_flag
    Rb1 O1W . . 3.041(3) yes
    Rb1 O2W . . 3.006(3) yes
    Rb1 O42A . . 3.064(3) yes
    Rb1 O42A . 2_646 3.092(3) yes
    Rb1 O12A . 3_656 3.074(3) yes
    Rb1 O11B . 3_756 3.059(3) yes
    Rb1 O12A . 4_555 2.998(3) yes
    Rb2 O1W . . 2.994(3) yes
    Rb2 O2W . . 2.897(3) yes
    Rb2 O41A . . 2.992(3) yes
    Rb2 N2B . . 3.177(4) yes
    Rb2 O42B . 2_645 2.984(3) yes
    Rb2 O12B . 3_766 2.947(3) yes
    Rb2 O42B . 4_555 3.069(3) yes
    O11A C11A . . 1.253(6) no
    O11B C11B . . 1.242(6) no
    O12A C11A . . 1.262(6) no
    O12B C11B . . 1.266(6) no
    O41A N4A . . 1.226(5) no
    O41B N4B . . 1.216(5) no
    O42A N4A . . 1.229(5) no
    O42B N4B . . 1.223(5) no
    O1W H11W . . 0.88(3) no
    O1W H12W . . 0.89(3) no
    O2W H21W . . 0.89(4) no
    O2W H22W . . 0.88(4) no
    N2A C2A . . 1.372(5) no
    N2B C2B . . 1.378(5) no
    N4A C4A . . 1.479(5) no
    N4B C4B . . 1.480(5) no
    N2A H21A . . 0.91(2) no
    N2A H22A . . 0.94(3) no
    N2B H21B . . 0.90(3) no
    N2B H22B . . 0.90(3) no
    C1A C2A . . 1.405(6) no
    C1A C6A . . 1.393(5) no
    C1A C11A . . 1.514(6) no
    C1B C2B . . 1.405(6) no
    C1B C6B . . 1.387(5) no
    C1B C11B . . 1.522(7) no
    C2A C3A . . 1.412(6) no
    C2B C3B . . 1.398(6) no
    C3A C4A . . 1.365(5) no
    C3B C4B . . 1.362(5) no
    C4A C5A . . 1.381(6) no
    C4B C5B . . 1.383(6) no
    C5A C6A . . 1.378(6) no
    C5B C6B . . 1.369(6) no
    C3A H3A . . 0.9500 no
    C3B H3B . . 0.9500 no
    C5A H5A . . 0.9500 no
    C5B H5B . . 0.9500 no
    C6A H6A . . 0.9500 no
    C6B H6B . . 0.9500 no
loop_
    _geom_angle_atom_site_label_1
    _geom_angle_atom_site_label_2
    _geom_angle_atom_site_label_3
    _geom_angle_site_symmetry_1
    _geom_angle_site_symmetry_2
    _geom_angle_site_symmetry_3
    _geom_angle
    _geom_angle_publ_flag
    O1W Rb1 O2W . . . 90.95(9) no
    O1W Rb1 O42A . . . 58.84(9) no
    O1W Rb1 O42A . . 2_646 140.33(9) no
    O1W Rb1 O12A . . 3_656 125.72(8) no
    O1W Rb1 O11B . . 3_756 132.54(8) no
    O1W Rb1 O12A . . 4_555 72.50(8) no
    O2W Rb1 O42A . . . 92.01(9) no
    O2W Rb1 O42A . . 2_646 128.13(9) no
    O2W Rb1 O12A . . 3_656 73.42(8) no
    O2W Rb1 O11B . . 3_756 68.69(9) no
    O2W Rb1 O12A . . 4_555 163.43(9) no
    O42A Rb1 O42A . . 2_646 117.91(9) no
    O12A Rb1 O42A 3_656 . . 69.90(8) no
    O11B Rb1 O42A 3_756 . . 155.88(8) no
    O12A Rb1 O42A 4_555 . . 80.17(8) no
    O12A Rb1 O42A 3_656 . 2_646 78.56(8) no
    O11B Rb1 O42A 3_756 . 2_646 68.66(8) no
    O12A Rb1 O42A 4_555 . 2_646 68.24(8) no
    O11B Rb1 O12A 3_756 . 3_656 90.13(8) no
    O12A Rb1 O12A 3_656 . 4_555 116.59(8) no
    O11B Rb1 O12A 3_756 . 4_555 122.11(8) no
    O1W Rb2 O2W . . . 94.08(9) no
    O1W Rb2 O41A . . . 69.92(9) no
    O1W Rb2 N2B . . . 114.21(10) no
    O1W Rb2 O42B . . 2_645 157.81(9) no
    O1W Rb2 O12B . . 3_766 71.65(8) no
    O1W Rb2 O42B . . 4_555 103.10(9) no
    O2W Rb2 O41A . . . 65.87(9) no
    O2W Rb2 N2B . . . 128.58(10) no
    O2W Rb2 O42B . . 2_645 66.11(10) no
    O2W Rb2 O12B . . 3_766 133.82(9) no
    O2W Rb2 O42B . . 4_555 68.24(9) no
    O41A Rb2 N2B . . . 84.03(11) no
    O41A Rb2 O42B . . 2_645 91.89(9) no
    O12B Rb2 O41A 3_766 . . 137.91(9) no
    O41A Rb2 O42B . . 4_555 132.73(9) no
    O42B Rb2 N2B 2_645 . . 74.83(10) no
    O12B Rb2 N2B 3_766 . . 96.63(10) no
    O42B Rb2 N2B 4_555 . . 135.71(10) no
    O12B Rb2 O42B 3_766 . 2_645 129.07(9) no
    O42B Rb2 O42B 2_645 . 4_555 79.55(9) no
    O12B Rb2 O42B 3_766 . 4_555 72.67(9) no
    Rb1 O1W Rb2 . . . 86.13(8) no
    Rb1 O2W Rb2 . . . 88.54(9) no
    Rb1 O11B C11B 3_756 . . 127.9(3) no
    Rb1 O12A C11A 3_656 . . 115.1(3) no
    Rb1 O12A C11A 4_454 . . 145.0(3) no
    Rb1 O12A Rb1 3_656 . 4_454 99.88(8) no
    Rb2 O12B C11B 3_766 . . 124.8(3) no
    Rb2 O41A N4A . . . 132.0(3) no
    Rb1 O42A N4A . . . 115.2(2) no
    Rb1 O42A Rb1 . . 2_656 98.05(9) no
    Rb1 O42A N4A 2_656 . . 133.7(3) no
    Rb2 O42B N4B 2_655 . . 148.3(3) no
    Rb2 O42B N4B 4_454 . . 105.6(2) no
    Rb2 O42B Rb2 2_655 . 4_454 100.45(10) no
    Rb1 O1W H12W . . . 130(2) no
    Rb2 O1W H11W . . . 90(3) no
    Rb2 O1W H12W . . . 102(3) no
    H11W O1W H12W . . . 96(3) no
    Rb1 O1W H11W . . . 134(2) no
    Rb1 O2W H21W . . . 93(3) no
    Rb1 O2W H22W . . . 106(3) no
    H21W O2W H22W . . . 98(4) no
    Rb2 O2W H22W . . . 131(3) no
    Rb2 O2W H21W . . . 129(3) no
    Rb2 N2B C2B . . . 140.6(3) no
    O41A N4A C4A . . . 118.6(3) no
    O41A N4A O42A . . . 123.7(3) no
    O42A N4A C4A . . . 117.7(3) no
    O41B N4B O42B . . . 123.2(3) no
    O41B N4B C4B . . . 118.9(3) no
    O42B N4B C4B . . . 117.9(3) no
    C2A N2A H22A . . . 113(2) no
    H21A N2A H22A . . . 121(3) no
    C2A N2A H21A . . . 110(2) no
    Rb2 N2B H22B . . . 71(3) no
    C2B N2B H21B . . . 123(2) no
    Rb2 N2B H21B . . . 87(2) no
    H21B N2B H22B . . . 120(4) no
    C2B N2B H22B . . . 107(3) no
    C6A C1A C11A . . . 118.1(4) no
    C2A C1A C11A . . . 123.2(3) no
    C2A C1A C6A . . . 118.7(4) no
    C2B C1B C6B . . . 119.0(4) no
    C2B C1B C11B . . . 123.1(3) no
    C6B C1B C11B . . . 117.9(4) no
    N2A C2A C1A . . . 123.1(4) no
    C1A C2A C3A . . . 118.5(3) no
    N2A C2A C3A . . . 118.4(4) no
    N2B C2B C3B . . . 119.7(4) no
    N2B C2B C1B . . . 121.7(4) no
    C1B C2B C3B . . . 118.7(3) no
    C2A C3A C4A . . . 119.4(4) no
    C2B C3B C4B . . . 119.5(4) no
    C3A C4A C4A . . . 123.9(4) no
    N4A C4A C5A . . . 118.3(3) no
    N4A C4A C3A . . . 117.8(4) no
    C3B C4B C5B . . . 123.5(4) no
    N4B C4B C5B . . . 118.6(3) no
    N4B C4B C3B . . . 117.9(4) no
    C4A C5A C6A . . . 116.0(4) no
    C4B C5B C6B . . . 116.5(3) no
    C1A C6A C5A . . . 123.5(4) no
    C1B C6B C5B . . . 122.9(4) no
    O12A C11A C1A . . . 118.6(4) no
    O11A C11A O12A . . . 123.7(4) no
    O11A C11A C1A . . . 117.7(4) no
    O11B C11B O12B . . . 125.4(4) no
    O11B C11B C1B . . . 116.9(4) no
    O12B C11B C1B . . . 117.7(4) no
    C2A C3A H3A . . . 120.00 no
    C4A C3A H3A . . . 120.00 no
    C2B C3B H3B . . . 120.00 no
    C4B C3B H3B . . . 120.00 no
    C4A C5A H5A . . . 122.00 no
    C6A C5A H5A . . . 122.00 no
    C4B C5B H5B . . . 122.00 no
    C6B C5B H5B . . . 122.00 no
    C1A C6A H6A . . . 118.00 no
    C5A C6A H6A . . . 118.00 no
    C1B C6B H6B . . . 119.00 no
    C5B C6B H6B . . . 118.00 no
loop_
    _geom_torsion_atom_site_label_1
    _geom_torsion_atom_site_label_2
    _geom_torsion_atom_site_label_3
    _geom_torsion_atom_site_label_4
    _geom_torsion_site_symmetry_1
    _geom_torsion_site_symmetry_2
    _geom_torsion_site_symmetry_3
    _geom_torsion_site_symmetry_4
    _geom_torsion
    _geom_torsion_publ_flag
    O2W Rb1 O1W Rb2 . . . . -4.05(8) no
    O42A Rb1 O1W Rb2 . . . . -95.84(10) no
    O42A Rb1 O1W Rb2 2_646 . . . 166.82(10) no
    O12A Rb1 O1W Rb2 3_656 . . . -74.20(10) no
    O11B Rb1 O1W Rb2 3_756 . . . 57.38(13) no
    O12A Rb1 O1W Rb2 4_555 . . . 175.23(10) no
    O1W Rb1 O2W Rb2 . . . . 4.18(9) no
    O42A Rb1 O2W Rb2 . . . . 63.04(9) no
    O42A Rb1 O2W Rb2 2_646 . . . -168.43(8) no
    O12A Rb1 O2W Rb2 3_656 . . . 131.36(9) no
    O11B Rb1 O2W Rb2 3_756 . . . -131.82(10) no
    O1W Rb1 O42A N4A . . . . 85.4(3) no
    O1W Rb1 O42A Rb1 . . . 2_656 -61.55(10) no
    O2W Rb1 O42A N4A . . . . -4.5(3) no
    O2W Rb1 O42A Rb1 . . . 2_656 -151.44(9) no
    O42A Rb1 O42A N4A 2_646 . . . -140.4(3) no
    O42A Rb1 O42A Rb1 2_646 . . 2_656 72.69(11) no
    O12A Rb1 O42A N4A 3_656 . . . -76.1(3) no
    O12A Rb1 O42A Rb1 3_656 . . 2_656 137.04(10) no
    O11B Rb1 O42A N4A 3_756 . . . -40.3(4) no
    O11B Rb1 O42A Rb1 3_756 . . 2_656 172.79(15) no
    O12A Rb1 O42A N4A 4_555 . . . 160.8(3) no
    O12A Rb1 O42A Rb1 4_555 . . 2_656 13.87(8) no
    O1W Rb1 O42A Rb1 . . 2_646 2_646 119.97(12) no
    O1W Rb1 O42A N4A . . 2_646 2_646 -16.9(4) no
    O2W Rb1 O42A Rb1 . . 2_646 2_646 -71.66(12) no
    O2W Rb1 O42A N4A . . 2_646 2_646 151.4(3) no
    O42A Rb1 O42A Rb1 . . 2_646 2_646 46.14(12) no
    O42A Rb1 O42A N4A . . 2_646 2_646 -90.8(3) no
    O1W Rb1 O12A Rb1 . . 3_656 2_646 -131.30(9) no
    O1W Rb1 O12A C11A . . 3_656 3_656 47.4(3) no
    O2W Rb1 O12A Rb1 . . 3_656 2_646 149.82(10) no
    O2W Rb1 O12A C11A . . 3_656 3_656 -31.5(3) no
    O42A Rb1 O12A Rb1 . . 3_656 2_646 -111.67(10) no
    O42A Rb1 O12A C11A . . 3_656 3_656 67.0(3) no
    O1W Rb1 O11B C11B . . 3_756 3_756 -44.3(4) no
    O2W Rb1 O11B C11B . . 3_756 3_756 26.2(3) no
    O42A Rb1 O11B C11B . . 3_756 3_756 65.0(4) no
    O1W Rb1 O12A Rb1 . . 4_555 2_656 46.25(8) no
    O1W Rb1 O12A C11A . . 4_555 4_555 -131.6(5) no
    O42A Rb1 O12A Rb1 . . 4_555 2_656 -14.02(8) no
    O42A Rb1 O12A C11A . . 4_555 4_555 168.1(5) no
    O2W Rb2 O1W Rb1 . . . . 4.22(9) no
    O41A Rb2 O1W Rb1 . . . . 66.67(9) no
    N2B Rb2 O1W Rb1 . . . . 140.07(10) no
    O42B Rb2 O1W Rb1 2_645 . . . 30.1(3) no
    O12B Rb2 O1W Rb1 3_766 . . . -130.83(10) no
    O42B Rb2 O1W Rb1 4_555 . . . -64.38(9) no
    O1W Rb2 O2W Rb1 . . . . -4.26(9) no
    O41A Rb2 O2W Rb1 . . . . -70.11(9) no
    N2B Rb2 O2W Rb1 . . . . -129.90(12) no
    O42B Rb2 O2W Rb1 2_645 . . . -173.89(11) no
    O12B Rb2 O2W Rb1 3_766 . . . 64.09(13) no
    O42B Rb2 O2W Rb1 4_555 . . . 98.23(10) no
    O1W Rb2 O41A N4A . . . . 17.2(3) no
    O2W Rb2 O41A N4A . . . . 121.5(4) no
    N2B Rb2 O41A N4A . . . . -101.3(4) no
    O42B Rb2 O41A N4A 2_645 . . . -175.8(4) no
    O12B Rb2 O41A N4A 3_766 . . . -8.0(4) no
    O42B Rb2 O41A N4A 4_555 . . . 106.7(4) no
    O1W Rb2 N2B C2B . . . . -159.6(5) no
    O2W Rb2 N2B C2B . . . . -42.3(5) no
    O41A Rb2 N2B C2B . . . . -94.7(5) no
    O42B Rb2 N2B C2B 2_645 . . . -1.1(5) no
    O12B Rb2 N2B C2B 3_766 . . . 127.6(5) no
    O42B Rb2 N2B C2B 4_555 . . . 55.7(5) no
    O1W Rb2 O42B N4B . . 2_645 2_645 115.8(5) no
    O1W Rb2 O42B Rb2 . . 2_645 3_756 -99.1(2) no
    O2W Rb2 O42B N4B . . 2_645 2_645 144.2(5) no
    O2W Rb2 O42B Rb2 . . 2_645 3_756 -70.70(10) no
    O41A Rb2 O42B N4B . . 2_645 2_645 81.7(5) no
    O41A Rb2 O42B Rb2 . . 2_645 3_756 -133.17(10) no
    N2B Rb2 O42B N4B . . 2_645 2_645 -1.6(5) no
    N2B Rb2 O42B Rb2 . . 2_645 3_756 143.53(12) no
    O1W Rb2 O12B C11B . . 3_766 3_766 30.1(3) no
    O2W Rb2 O12B C11B . . 3_766 3_766 -47.5(4) no
    O41A Rb2 O12B C11B . . 3_766 3_766 55.0(4) no
    N2B Rb2 O12B C11B . . 3_766 3_766 143.4(3) no
    O1W Rb2 O42B Rb2 . . 4_555 3_756 157.48(9) no
    O1W Rb2 O42B N4B . . 4_555 4_555 -4.3(3) no
    O2W Rb2 O42B Rb2 . . 4_555 3_756 68.29(10) no
    O2W Rb2 O42B N4B . . 4_555 4_555 -93.5(3) no
    O41A Rb2 O42B Rb2 . . 4_555 3_756 82.84(14) no
    O41A Rb2 O42B N4B . . 4_555 4_555 -79.0(3) no
    N2B Rb2 O42B Rb2 . . 4_555 3_756 -55.24(16) no
    N2B Rb2 O42B N4B . . 4_555 4_555 142.9(2) no
    Rb1 O11B C11B O12B 3_756 . . . 55.8(6) no
    Rb1 O11B C11B C1B 3_756 . . . -123.6(3) no
    Rb1 O12A C11A O11A 3_656 . . . -69.9(5) no
    Rb1 O12A C11A C1A 3_656 . . . 111.6(3) no
    Rb1 O12A C11A O11A 4_454 . . . 112.4(5) no
    Rb1 O12A C11A C1A 4_454 . . . -66.1(6) no
    Rb2 O12B C11B O11B 3_766 . . . 56.1(5) no
    Rb2 O12B C11B C1B 3_766 . . . -124.4(3) no
    Rb2 O41A N4A O42A . . . . -59.4(5) no
    Rb2 O41A N4A C4A . . . . 122.8(3) no
    Rb1 O42A N4A O41A . . . . -7.6(5) no
    Rb1 O42A N4A C4A . . . . 170.2(3) no
    Rb1 O42A N4A O41A 2_656 . . . 124.0(4) no
    Rb1 O42A N4A C4A 2_656 . . . -58.2(5) no
    Rb2 O42B N4B O41B 2_655 . . . 120.8(5) no
    Rb2 O42B N4B C4B 2_655 . . . -61.0(6) no
    Rb2 O42B N4B O41B 4_454 . . . -23.4(4) no
    Rb2 O42B N4B C4B 4_454 . . . 154.7(3) no
    Rb2 N2B C2B C1B . . . . -62.6(6) no
    Rb2 N2B C2B C3B . . . . 116.5(5) no
    O41A N4A C4A C3A . . . . -0.3(6) no
    O41A N4A C4A C5A . . . . 179.3(4) no
    O42A N4A C4A C3A . . . . -178.2(4) no
    O42A N4A C4A C5A . . . . 1.4(6) no
    O41B N4B C4B C3B . . . . -10.5(6) no
    O41B N4B C4B C5B . . . . 170.3(4) no
    O42B N4B C4B C3B . . . . 171.3(4) no
    O42B N4B C4B C5B . . . . -7.9(6) no
    C6A C1A C2A N2A . . . . 178.9(4) no
    C6A C1A C2A C3A . . . . -1.9(6) no
    C11A C1A C2A N2A . . . . 0.3(7) no
    C11A C1A C2A C3A . . . . 179.5(4) no
    C2A C1A C6A C5A . . . . 0.1(6) no
    C11A C1A C6A C5A . . . . 178.8(4) no
    C2A C1A C11A O11A . . . . -178.7(4) no
    C2A C1A C11A O12A . . . . -0.2(6) no
    C6A C1A C11A O11A . . . . 2.7(6) no
    C6A C1A C11A O12A . . . . -178.8(4) no
    C6B C1B C2B N2B . . . . 179.8(4) no
    C6B C1B C2B C3B . . . . 0.7(6) no
    C11B C1B C2B N2B . . . . -0.7(6) no
    C11B C1B C2B C3B . . . . -179.8(4) no
    C2B C1B C6B C5B . . . . 0.4(6) no
    C11B C1B C6B C5B . . . . -179.1(4) no
    C2B C1B C11B O11B . . . . 173.3(4) no
    C2B C1B C11B O12B . . . . -6.2(6) no
    C6B C1B C11B O11B . . . . -7.2(6) no
    C6B C1B C11B O12B . . . . 173.3(4) no
    N2A C2A C3A C4A . . . . -178.2(4) no
    C1A C2A C3A C4A . . . . 2.6(6) no
    N2B C2B C3B C4B . . . . 179.7(4) no
    C1B C2B C3B C4B . . . . -1.2(6) no
    C2A C3A C4A N4A . . . . 178.0(4) no
    C2A C3A C4A C5A . . . . -1.6(7) no
    C2B C3B C4B N4B . . . . -178.7(4) no
    C2B C3B C4B C5B . . . . 0.5(6) no
    N4A C4A C5A C6A . . . . -179.8(4) no
    C3A C4A C5A C6A . . . . -0.2(6) no
    N4B C4B C5B C6B . . . . 179.8(4) no
    C3B C4B C5B C6B . . . . 0.7(6) no
    C4A C5A C6A C1A . . . . 1.0(6) no
    C4B C5B C6B C1B . . . . -1.1(6) no
loop_
    _geom_hbond_atom_site_label_D
    _geom_hbond_atom_site_label_H
    _geom_hbond_atom_site_label_A
    _geom_hbond_site_symmetry_A
    _geom_hbond_distance_DH
    _geom_hbond_distance_HA
    _geom_hbond_distance_DA
    _geom_hbond_angle_DHA
    _geom_hbond_publ_flag
    N2A H21A O12A . 0.91(2) 1.97(3) 2.686(5) 134(3) yes
    N2A H21A O1W 4_454 0.91(2) 2.58(4) 3.149(5) 122(3) yes
    N2A H22A O11B 2_645 0.94(3) 2.46(3) 3.206(5) 136(3) yes
    N2B H21B O11A 3_666 0.90(3) 2.01(3) 2.831(5) 151(3) yes
    N2B H22B O12B . 0.90(3) 1.88(3) 2.644(6) 142(4) yes
    O1W H11W O11B 3_766 0.88(3) 1.92(4) 2.783(4) 167(4) yes
    O1W H12W O12A 3_666 0.89(3) 1.96(4) 2.847(4) 176(2) yes
    O2W H21W O11A 3_656 0.89(4) 1.93(4) 2.823(4) 178(7) yes
    O2W H22W O12B 3_756 0.88(4) 1.95(5) 2.812(5) 166(5) yes
    C5A H5A O11B 4_455 0.95 2.59 3.488(6) 158 no
    C6A H6A O11A . 0.95 2.40 2.755(5) 101 no
    C6B H6B O11B . 0.95 2.40 2.739(5) 101 no
_iucr_refine_instructions_details
;
TITL gs14gs7 NAARB
CELL  0.71073  15.2938   6.8601  17.8075   90.000   99.996   90.000
ZERR     4.00   0.0009   0.0003   0.0010    0.000    0.005    0.000
LATT   1
SYMM  1/2 - X, 1/2 + Y, 1/2 - Z
SFAC  C    H    N    O    RB
UNIT  56   56   16   40   8
MERG   2
OMIT    -4.00  52.00
DFIX  0.90 0.02  O1W H11W O1W H12W  O2W H21W O2W H22W
DFIX  0.90 0.02  N2A H21A N2A H22A  N2B H21B  N2B H22B
FMAP   2
PLAN   10
ACTA
BOND   $H
L.S.   10
TEMP   -73.00
WGHT    0.016300
FVAR       1.68770
RB1   5    0.840180   -0.112316    0.719446    11.00000    0.03432    0.02944 =
         0.02202   -0.00103    0.00042    0.00518
RB2   5    0.900208    0.214429    0.540975    11.00000    0.03692    0.03400 =
         0.02551   -0.00185   -0.00393   -0.00294
O11B  4    1.016088    0.426092    0.269643    11.00000    0.02105    0.04163 =
         0.03255   -0.00544    0.00168   -0.00028
O12B  4    0.980970    0.477931    0.384344    11.00000    0.03577    0.04534 =
         0.01969   -0.00503   -0.00652    0.00426
O12A  4    0.299055    0.405595    0.357522    11.00000    0.03280    0.04550 =
         0.01377    0.00573   -0.00121    0.00930
O1W   4    0.841054    0.322860    0.687131    11.00000    0.02562    0.02845 =
         0.03556    0.00145   -0.00549   -0.00009
H11W  2    0.882318    0.414393    0.694566    11.00000   -1.50000
H12W  2    0.796029    0.403846    0.671370    11.00000   -1.50000
O11A  4    0.265276    0.439951    0.472911    11.00000    0.02085    0.04962 =
         0.02349   -0.00600    0.00290    0.00418
O41B  4    0.538803    0.432563    0.202042    11.00000    0.02335    0.07386 =
         0.04180    0.00315    0.01058   -0.00151
N2B   3    0.811718    0.466302    0.398073    11.00000    0.03346    0.05120 =
         0.02175    0.00040    0.00746    0.00552
H21B  2    0.771098    0.502674    0.425872    11.00000   -1.20000
H22B  2    0.868567    0.503452    0.412390    11.00000   -1.20000
O42B  4    0.582569    0.472415    0.094972    11.00000    0.03232    0.07504 =
         0.02851    0.00824   -0.00234   -0.00233
O41A  4    0.714648    0.074964    0.539681    11.00000    0.02308    0.04323 =
         0.05358   -0.00525    0.00353    0.00415
O42A  4    0.670052    0.101718    0.648165    11.00000    0.03832    0.04134 =
         0.03315    0.00619   -0.01131    0.00445
N2A   3    0.461631    0.277115    0.344374    11.00000    0.03264    0.04528 =
         0.02642   -0.00463    0.00671    0.00611
H22A  2    0.499667    0.195444    0.323330    11.00000   -1.20000
H21A  2    0.402744    0.281897    0.324924    11.00000   -1.20000
C1A   1    0.409173    0.322218    0.465130    11.00000    0.02329    0.01302 =
         0.01616    0.00157    0.00266   -0.00312
N4A   3    0.658831    0.119253    0.578522    11.00000    0.02472    0.01844 =
         0.04238    0.00068   -0.00237   -0.00491
C5B   1    0.757100    0.445792    0.159364    11.00000    0.02781    0.02469 =
         0.01788   -0.00075    0.00136   -0.00319
AFIX  43
H5B   2    0.743854    0.443038    0.105241    11.00000   -1.20000
AFIX   0
O2W   4    0.886102   -0.200935    0.565571    11.00000    0.03173    0.03869 =
         0.04366    0.00100   -0.00350    0.00289
H21W  2    0.838615   -0.278473    0.552780    11.00000   -1.50000
H22W  2    0.927067   -0.291673    0.573408    11.00000   -1.50000
N4B   3    0.597161    0.453809    0.164326    11.00000    0.02780    0.03063 =
         0.02865   -0.00127    0.00318   -0.00071
C3B   1    0.707175    0.457252    0.280945    11.00000    0.02326    0.02081 =
         0.02800   -0.00081    0.00997   -0.00032
AFIX  43
H3B   2    0.659340    0.459844    0.308572    11.00000   -1.20000
AFIX   0
C2B   1    0.794895    0.459430    0.319609    11.00000    0.03352    0.01473 =
         0.01987    0.00076    0.00284    0.00295
C1B   1    0.863936    0.451592    0.276941    11.00000    0.02297    0.01472 =
         0.02134   -0.00170    0.00287    0.00338
C4B   1    0.690865    0.451383    0.203340    11.00000    0.02022    0.01427 =
         0.02820    0.00315   -0.00018   -0.00301
C2A   1    0.474564    0.268860    0.422522    11.00000    0.02590    0.02090 =
         0.01847   -0.00134    0.00169   -0.00322
C11B  1    0.961711    0.452292    0.313025    11.00000    0.02939    0.01752 =
         0.02814   -0.00129    0.00307    0.00260
C11A  1    0.317681    0.393068    0.429249    11.00000    0.01942    0.01805 =
         0.02625    0.00130    0.00146   -0.00235
C6A   1    0.428360    0.305504    0.544181    11.00000    0.02366    0.01736 =
         0.01987   -0.00191    0.00197   -0.00332
AFIX  43
H6A   2    0.383788    0.341561    0.572635    11.00000   -1.20000
AFIX   0
C3A   1    0.558017    0.206187    0.461911    11.00000    0.02144    0.01879 =
         0.03064   -0.00475    0.00735   -0.00324
AFIX  43
H3A   2    0.604253    0.174441    0.434640    11.00000   -1.20000
AFIX   0
C4A   1    0.571620    0.191657    0.539470    11.00000    0.01726    0.01371 =
         0.02815   -0.00131   -0.00424   -0.00153
C5A   1    0.508605    0.239406    0.583421    11.00000    0.02647    0.02065 =
         0.02097   -0.00072   -0.00153   -0.00033
AFIX  43
H5A   2    0.519883    0.227424    0.637388    11.00000   -1.20000
AFIX   0
C6B   1    0.842656    0.444440    0.197958    11.00000    0.02538    0.02124 =
         0.02568   -0.00157    0.00878   -0.00384
AFIX  43
H6B   2    0.889616    0.438333    0.169421    11.00000   -1.20000
HKLF 4
REM  gs14gs7 NAARB
REM R1 =  0.0455 for   2708 Fo > 4sig(Fo)  and  0.0724 for all   3634 data
REM    295 parameters refined using      8 restraints
END
WGHT      0.0164      0.0000
REM Highest difference peak  0.606,  deepest hole -0.512,  1-sigma level  0.102
Q1    1   0.8426  0.0344  0.7206  11.00000  0.05    0.61
Q2    1   0.8975  0.3689  0.5426  11.00000  0.05    0.52
Q3    1   0.9362  0.2089  0.4971  11.00000  0.05    0.52
Q4    1   0.8591 -0.1263  0.6759  11.00000  0.05    0.51
Q5    1   0.9613  0.1905  0.5479  11.00000  0.05    0.51
Q6    1   0.8877  0.3461  0.5243  11.00000  0.05    0.44
Q7    1   0.7328 -0.0842  0.6239  11.00000  0.05    0.40
Q8    1   0.6442  0.4756  0.1786  11.00000  0.05    0.39
Q9    1   0.9605  0.2695  0.5406  11.00000  0.05    0.38
Q10   1   0.8967  0.0606  0.5452  11.00000  0.05    0.38
;
