# Supplementary material for: Poly[bis­(μ-2-amino-4-nitro­benzoato)di-μ-aqua-dirubidium]
Source: Acta Crystallogr Sect E Struct Rep Online. 2014 Apr 30;70(Pt 5):m192–3. doi: 10.1107/S1600536814008861 (PMC4011243; doi:10.1107/S1600536814008861)
Supplement: Supplementary file 2 [file e-70-0m192-Isup2.hkl]

# 
# h,k,l, Fc-squared, Fo-squared, sigma(Fo-squared) and status flag 
# 
data_I
_shelx_title ' gs14gs7 NAARB' 
_shelx_refln_list_code          4 
_shelx_F_calc_maximum      402.99 
_exptl_crystal_F_000      1120.00 
_reflns_d_resolution_high  0.8108 
 
loop_ 
 _symmetry_equiv_pos_as_xyz 
 'x, y, z' 
 '-x+1/2, y+1/2, -z+1/2' 
 '-x, -y, -z' 
 'x-1/2, -y-1/2, z-1/2' 
 
_cell_length_a    15.2938 
_cell_length_b     6.8601 
_cell_length_c    17.8075 
_cell_angle_alpha  90.000 
_cell_angle_beta   99.996 
_cell_angle_gamma  90.000 
 
_shelx_F_squared_multiplier     1.000 
 
loop_ 
 _refln_index_h 
 _refln_index_k 
 _refln_index_l 
 _refln_F_squared_calc 
 _refln_F_squared_meas 
 _refln_F_squared_sigma 
 _refln_observed_status 
   4   0   0    16506.41    16568.63    228.79 o 
   6   0   0     3773.09     3621.80    110.33 o 
   8   0   0      889.99      979.48     98.56 o 
  10   0   0      807.95      918.49    109.79 o 
  12   0   0     5345.00     5769.70    294.61 o 
  14   0   0     1217.92     1307.43    128.80 o 
  16   0   0     5029.36     5002.27    469.17 o 
  18   0   0      219.76      374.00    188.77 o 
   1   1   0     1252.34     1311.11     71.60 o 
   2   1   0     1752.64     1811.05     73.89 o 
   3   1   0     7301.34     8110.34    283.51 o 
   4   1   0    11046.48    10562.65    138.42 o 
   5   1   0     5776.92     5809.23     87.11 o 
   6   1   0      496.26      521.82     32.47 o 
   7   1   0     1623.23     1772.17     62.05 o 
   8   1   0    13893.04    13498.96    406.26 o 
   9   1   0      476.84      483.86     55.31 o 
  10   1   0      657.03      754.89     68.23 o 
  11   1   0      750.99      838.22     71.52 o 
  12   1   0     4166.53     4490.12    240.14 o 
  13   1   0      147.56      144.99     40.25 o 
  14   1   0       10.06      -14.31     71.39 o 
  15   1   0     1040.16      949.32    106.55 o 
  16   1   0       68.55      117.37     58.78 o 
  17   1   0       62.07       78.84    159.54 o 
  18   1   0      272.34      272.56     86.61 o 
   0   2   0     1368.25     1533.40     50.82 o 
   1   2   0     1647.51     1666.63     39.31 o 
   2   2   0    23418.82    23195.85    228.04 o 
   3   2   0      184.92      150.08     19.87 o 
   4   2   0    12028.38    12423.98    241.92 o 
   5   2   0    12924.79    13273.07    201.82 o 
   6   2   0     9219.99     9041.63    287.76 o 
   7   2   0     4838.45     4492.16    161.15 o 
   8   2   0      745.87      779.75     59.56 o 
   9   2   0     4317.89     4138.57    191.73 o 
  10   2   0     1950.83     2031.73    118.31 o 
  11   2   0     3443.01     3496.08    157.77 o 
  12   2   0      302.92      414.24     70.61 o 
  13   2   0        3.03       31.47     48.14 o 
  14   2   0      628.97      694.79     89.48 o 
  15   2   0       98.81      146.70     61.08 o 
  16   2   0       90.81      145.81     69.99 o 
  17   2   0      518.35      328.51     89.65 o 
  18   2   0      353.18      507.01    130.71 o 
   1   3   0     8517.04     8350.40    125.79 o 
   2   3   0    23494.12    22830.63    224.47 o 
   3   3   0     1957.26     1789.50     47.90 o 
   4   3   0       71.03       76.02     16.34 o 
   5   3   0      600.51      537.21     42.80 o 
   6   3   0     1511.34     1364.31     72.93 o 
   7   3   0      455.84      398.43     35.41 o 
   8   3   0      611.57      602.04    167.23 o 
   9   3   0      574.25      454.57    109.17 o 
  10   3   0      942.98      960.46    154.63 o 
  11   3   0      719.20      606.77    124.19 o 
  12   3   0      578.83      597.96     80.03 o 
  13   3   0       96.26       87.67     53.86 o 
  14   3   0     3882.63     4312.72    210.85 o 
  15   3   0     1125.42     1225.91    119.54 o 
  16   3   0      247.30      370.38     85.25 o 
  17   3   0      106.05       46.35     97.04 o 
   0   4   0       91.21      124.84     45.77 o 
   1   4   0     6965.79     6733.74    196.82 o 
   2   4   0     9387.48     9126.88    262.36 o 
   3   4   0    14954.72    14467.38    222.39 o 
   4   4   0     1147.20     1134.17     50.87 o 
   5   4   0      625.91      609.78     36.52 o 
   6   4   0    11584.06    11155.75    275.07 o 
   7   4   0      424.37      440.15     37.15 o 
   8   4   0     1145.33      970.31    152.04 o 
   9   4   0      748.61      835.86    147.94 o 
  10   4   0     5540.20     5547.53    369.09 o 
  11   4   0        0.30       90.38     86.80 o 
  12   4   0     1413.52     1563.53    216.38 o 
  13   4   0      493.19      544.49    144.57 o 
  14   4   0      246.73      251.50    128.49 o 
  15   4   0      117.60       53.38     91.34 o 
  16   4   0      230.91      165.87    110.74 o 
   1   5   0      480.91      513.43     72.05 o 
   2   5   0     2046.41     2110.24    123.81 o 
   3   5   0     1378.74     1305.82     98.27 o 
   4   5   0      160.95      153.76     43.98 o 
   5   5   0     6978.85     7156.21    215.85 o 
   6   5   0      219.14      205.53     95.88 o 
   7   5   0     2039.03     2132.06    228.69 o 
   8   5   0      408.94      508.16    135.48 o 
   9   5   0     5966.07     5893.88    390.23 o 
  10   5   0        8.61      152.53    107.85 o 
  11   5   0      711.30      637.52    154.71 o 
  12   5   0       16.04        5.58     75.14 o 
  13   5   0      756.04      803.08    180.66 o 
  14   5   0      232.75      444.90    147.71 o 
   0   6   0     3658.55     3655.30    252.68 o 
   1   6   0      502.03      680.43     84.25 o 
   2   6   0      254.65      294.32     63.02 o 
   3   6   0     3519.10     3662.38    178.18 o 
   4   6   0       22.12       18.53     62.09 o 
   5   6   0       57.38       65.98     70.83 o 
   6   6   0     1043.89     1116.36    175.69 o 
   7   6   0      412.40      475.11    142.12 o 
   8   6   0       83.96       90.68    118.21 o 
   9   6   0       51.55       93.30     99.08 o 
  10   6   0       51.26      177.73    121.06 o 
  11   6   0      563.02      723.27    179.58 o 
  12   6   0        2.79       37.29    102.40 o 
  13   6   0      718.34      628.15    173.75 o 
   1   7   0      613.64      636.79     89.81 o 
   2   7   0     2021.75     2149.14    158.89 o 
   3   7   0       17.49       79.59     89.48 o 
   4   7   0     1135.23     1134.60    178.79 o 
   5   7   0     1461.52     1807.64    235.22 o 
   6   7   0      193.50      265.90    140.13 o 
   7   7   0      202.88      381.86    121.45 o 
   8   7   0     2110.65     2116.20    269.02 o 
   9   7   0      895.97      717.95    170.36 o 
  10   7   0      161.34      306.60    116.31 o 
   0   8   0      270.36      361.76    115.85 o 
   1   8   0      882.17      965.20    162.72 o 
   2   8   0       90.08      115.32     83.84 o 
   3   8   0      478.71      682.59    157.59 o 
   4   8   0       24.86      175.17    104.94 o 
   5   8   0      485.22      524.66    147.10 o 
   6   8   0     1883.69     2024.48    276.68 o 
 -17   0   1      438.61      489.45    182.73 o 
 -15   0   1     5185.98     4703.64    444.58 o 
 -13   0   1     7168.83     7489.30    342.64 o 
 -11   0   1    14276.07    14690.09    450.08 o 
  -9   0   1      895.82      998.02    101.76 o 
  -7   0   1     1069.66      926.18     86.55 o 
  -5   0   1      109.94      145.27     58.18 o 
  -3   0   1     6512.65     5934.08    144.66 o 
   3   0   1      122.72      212.64     37.35 o 
   5   0   1    93157.06    90653.88    910.47 o 
   7   0   1     8276.87     8485.08    285.81 o 
   9   0   1     7493.53     8076.00    312.91 o 
  11   0   1        7.40      116.05     64.59 o 
  13   0   1      243.51      125.55     64.24 o 
  15   0   1      107.56      -10.15    113.43 o 
  17   0   1     3066.64     2260.55    333.76 o 
 -18   1   1      501.34      632.93    154.24 o 
 -17   1   1      861.38      922.23    201.14 o 
 -16   1   1       92.51      147.93     70.60 o 
 -15   1   1       85.68       50.02     51.10 o 
 -14   1   1      413.52      447.61     90.76 o 
 -13   1   1      326.14      319.39     78.56 o 
 -12   1   1     2287.25     2276.30    235.61 o 
 -11   1   1      464.87      561.37    100.21 o 
 -10   1   1       99.72      208.10     44.76 o 
  -9   1   1        7.39       51.42     31.44 o 
  -8   1   1     3557.06     3499.07    121.97 o 
  -7   1   1    16279.43    16134.82    199.78 o 
  -6   1   1       25.03       25.73     11.81 o 
  -5   1   1     2552.07     2382.16     70.83 o 
  -4   1   1       45.41       35.61     26.89 o 
  -3   1   1    20905.93    21015.93    562.63 o 
  -2   1   1     3572.62     3920.69     77.23 o 
  -1   1   1      839.35      704.38     30.95 o 
   1   1   1     2239.26     2455.57     68.99 o 
   2   1   1     8056.58     8482.18    130.20 o 
   3   1   1      132.86      193.06     20.43 o 
   4   1   1    28574.43    28678.98    355.15 o 
   5   1   1      997.42     1044.90     41.49 o 
   6   1   1     3534.91     3687.89     81.95 o 
   7   1   1      199.41      285.70     31.98 o 
   8   1   1     3082.75     3419.36    130.46 o 
   9   1   1     7828.96     8001.29    197.38 o 
  10   1   1      196.03      235.01     39.36 o 
  11   1   1      247.71      249.84     61.87 o 
  12   1   1       42.12       10.95     44.53 o 
  13   1   1     4414.75     4624.72    227.27 o 
  14   1   1      479.83      494.63     77.95 o 
  15   1   1        6.74       51.83     52.52 o 
  16   1   1      785.94      779.93    102.72 o 
  17   1   1      256.62      235.60     98.17 o 
  18   1   1        5.36        8.86     82.24 o 
 -18   2   1     1063.94     1212.40    286.90 o 
 -17   2   1       39.23      -28.34     63.34 o 
 -16   2   1      308.15      331.57     78.73 o 
 -15   2   1     1280.82     1383.99    119.65 o 
 -14   2   1      289.34      403.01     80.60 o 
 -13   2   1      719.44      804.06    114.46 o 
 -12   2   1      684.19      740.75     85.31 o 
 -11   2   1      155.95      124.28     48.05 o 
 -10   2   1     6597.41     6665.39    238.63 o 
  -9   2   1     4827.69     5040.12    194.29 o 
  -8   2   1     1013.90     1039.25     85.47 o 
  -7   2   1      174.52      150.71     58.99 o 
  -6   2   1    15366.51    14573.67    322.01 o 
  -5   2   1    12610.60    12879.80    384.90 o 
  -4   2   1    23260.64    23799.96    341.90 o 
  -3   2   1    31874.96    32326.87    308.04 o 
  -2   2   1     4989.01     5248.46    102.43 o 
  -1   2   1    21250.75    21655.97    222.12 o 
   0   2   1     4327.30     4556.61     78.03 o 
   1   2   1     5460.13     5569.95    104.00 o 
   2   2   1    20960.10    21674.10    239.86 o 
   3   2   1     1956.88     2008.02     67.71 o 
   4   2   1     1035.41     1261.64     67.53 o 
   5   2   1     2290.20     2356.73    161.72 o 
   6   2   1      103.35      109.03     22.20 o 
   7   2   1      135.44      110.30     21.89 o 
   8   2   1      835.93      781.92     49.86 o 
   9   2   1     3863.66     3849.40    184.74 o 
  10   2   1     2547.83     2509.37    132.39 o 
  11   2   1     2405.23     2460.93    137.44 o 
  12   2   1     4731.75     4660.22    194.45 o 
  13   2   1        3.03       -3.20     45.94 o 
  14   2   1       71.13       12.26     57.21 o 
  15   2   1     1660.84     1568.02    132.85 o 
  16   2   1      566.03      718.59     98.36 o 
  17   2   1        3.35      -38.15     65.41 o 
 -17   3   1      383.60      573.38    121.42 o 
 -16   3   1       10.93      127.06    142.98 o 
 -15   3   1     1810.21     1879.80    143.00 o 
 -14   3   1      829.78      800.65    110.54 o 
 -13   3   1     6054.85     5611.90    222.38 o 
 -12   3   1       69.60        6.84     47.32 o 
 -11   3   1       55.82       56.21     43.30 o 
 -10   3   1     1622.75     1482.00    176.84 o 
  -9   3   1     6382.32     5942.05    334.44 o 
  -8   3   1      736.17      640.82     56.46 o 
  -7   3   1      398.72      392.96     56.99 o 
  -6   3   1        4.75      -43.72     69.67 o 
  -5   3   1      968.37      897.32     48.26 o 
  -4   3   1     1219.54     1192.39     61.69 o 
  -3   3   1      473.40      421.78     35.29 o 
  -2   3   1     1094.96     1041.02     46.09 o 
  -1   3   1    19498.32    19277.13    214.85 o 
   0   3   1     6885.82     6686.18    116.41 o 
   1   3   1     1003.87      948.32     50.32 o 
   2   3   1     3074.03     3056.60     85.75 o 
   3   3   1    17333.61    16744.74    314.39 o 
   4   3   1     1008.76      970.13     63.63 o 
   5   3   1      231.75      254.77     49.49 o 
   6   3   1      441.85      431.83    109.17 o 
   7   3   1    19710.67    18858.21    250.76 o 
   8   3   1      113.69      114.11     22.75 o 
   9   3   1      574.90      666.13     80.09 o 
  10   3   1       39.97      123.57     78.38 o 
  11   3   1       30.09      170.75     91.59 o 
  12   3   1      210.35       77.44     92.35 o 
  13   3   1       21.69       68.94     65.01 o 
  14   3   1        1.16       85.72     61.35 o 
  15   3   1      985.88      936.05    110.86 o 
  16   3   1      271.55      262.20     75.51 o 
  17   3   1       10.94      -79.92     92.65 o 
 -16   4   1      413.93      404.94    143.25 o 
 -15   4   1       10.46       78.70    104.55 o 
 -14   4   1      276.12      270.13    101.88 o 
 -13   4   1        0.03     -144.40     96.78 o 
 -12   4   1     2348.47     1955.34    232.27 o 
 -11   4   1      197.96       89.78     88.31 o 
 -10   4   1        5.43       27.14     77.73 o 
  -9   4   1     1670.08     1346.73    179.01 o 
  -8   4   1     1071.15     1024.56    160.42 o 
  -7   4   1     1684.65     1258.79    187.33 o 
  -6   4   1      426.00      449.33     41.83 o 
  -5   4   1    13624.91    13841.93    268.24 o 
  -4   4   1     2680.68     2689.33    115.71 o 
  -3   4   1     3470.88     3400.16     92.72 o 
  -2   4   1     4450.01     4296.33    174.17 o 
  -1   4   1    21742.74    21484.12    383.41 o 
   0   4   1     7544.92     7671.55    196.24 o 
   1   4   1     3848.59     3936.55    116.28 o 
   2   4   1      972.67      915.29     60.05 o 
   3   4   1     1416.18     1392.58     53.45 o 
   4   4   1      125.44       86.81     37.11 o 
   5   4   1     1381.57     1437.15     79.55 o 
   6   4   1      189.78      242.12     42.39 o 
   7   4   1     7832.37     7945.47    223.89 o 
   8   4   1     2860.05     2594.47    239.97 o 
   9   4   1      536.62      423.08    112.75 o 
  10   4   1      292.33      285.72     98.98 o 
  11   4   1     5888.39     5702.61    382.76 o 
  12   4   1      321.22      320.95    132.04 o 
  13   4   1      901.83      704.49    154.12 o 
  14   4   1      180.94      103.70    105.88 o 
  15   4   1     1135.34     1129.42    206.39 o 
  16   4   1       18.76      207.22    133.30 o 
 -15   5   1      130.11      185.52    100.96 o 
 -14   5   1        0.74       72.08     81.43 o 
 -13   5   1       11.43       61.71     87.72 o 
 -12   5   1     1026.17     1336.38    212.62 o 
 -11   5   1     1305.21     1232.99    199.39 o 
 -10   5   1      150.63      200.57    104.04 o 
  -9   5   1     1072.10     1060.44    173.58 o 
  -8   5   1     2649.67     2858.16    270.23 o 
  -7   5   1      520.32      381.07    116.01 o 
  -6   5   1     5445.96     5067.78    334.68 o 
  -5   5   1      242.75      260.09     45.68 o 
  -4   5   1     9270.23     9344.20    255.03 o 
  -3   5   1        0.81       -6.80     31.80 o 
  -2   5   1     3423.85     3378.13    154.01 o 
  -1   5   1      393.36      451.69     66.94 o 
   0   5   1     1178.30     1237.62     97.00 o 
   1   5   1        8.40       -1.59     35.08 o 
   2   5   1      119.24      146.08     53.72 o 
   3   5   1     2072.45     1990.89     86.61 o 
   4   5   1      541.50      524.01     45.88 o 
   5   5   1        5.35       28.03     33.34 o 
   6   5   1     2294.24     2346.27    120.32 o 
   7   5   1       23.23       23.39     76.99 o 
   8   5   1      861.27      784.69    158.73 o 
   9   5   1       37.24      127.95    113.99 o 
  10   5   1     5864.07     5534.65    396.58 o 
  11   5   1       47.33      117.69     93.97 o 
  12   5   1     1016.63     1098.60    206.46 o 
  13   5   1       78.94       95.92     91.97 o 
  14   5   1     1317.07     1594.02    243.95 o 
 -13   6   1       56.85       36.51     93.62 o 
 -12   6   1     1149.10     1253.33    221.42 o 
 -11   6   1       50.49      163.08    120.07 o 
 -10   6   1      336.43      600.53    161.09 o 
  -9   6   1       47.73      187.83     88.78 o 
  -8   6   1      420.89      344.88    127.19 o 
  -7   6   1      552.61      436.94    124.87 o 
  -6   6   1       81.80      138.81     93.23 o 
  -5   6   1      570.86      393.17    112.08 o 
  -4   6   1     1060.93     1020.54    130.55 o 
  -3   6   1       18.39       39.02     48.44 o 
  -2   6   1      222.80      220.66     58.25 o 
  -1   6   1      348.62      354.82     66.96 o 
   0   6   1     9918.41     9659.86    300.16 o 
   1   6   1      538.31      570.70     75.95 o 
   2   6   1     1813.08     1977.46    134.24 o 
   3   6   1       17.70      106.13     48.84 o 
   4   6   1      151.06      247.53     75.30 o 
   5   6   1     2562.96     2588.84    253.88 o 
   6   6   1     4642.75     4668.28    347.01 o 
   7   6   1      118.03        4.67     79.70 o 
   8   6   1      108.78        9.93     94.18 o 
   9   6   1       32.46      327.06    139.11 o 
  10   6   1        3.33     -174.98    133.59 o 
  11   6   1       16.77      136.75     87.86 o 
  12   6   1       33.83      -31.80     95.82 o 
 -10   7   1      349.21      579.28    166.55 o 
  -9   7   1      633.06      969.87    215.08 o 
  -8   7   1      281.60      239.45    122.84 o 
  -7   7   1     2018.38     2464.53    282.67 o 
  -6   7   1      377.12      488.64    144.04 o 
  -5   7   1       37.73       50.54     93.43 o 
  -4   7   1     1543.86     1590.20    223.64 o 
  -3   7   1     2226.54     2344.51    246.46 o 
  -2   7   1       37.05       71.39     52.39 o 
  -1   7   1      474.94      545.57     89.14 o 
   0   7   1     1604.20     1629.60    134.64 o 
   1   7   1      219.20      184.50     60.14 o 
   2   7   1      356.41      373.45     82.75 o 
   3   7   1     1428.92     1605.91    214.54 o 
   4   7   1      283.45      220.74    105.53 o 
   5   7   1      115.13      -38.98     80.58 o 
   6   7   1     1505.80     1591.72    225.47 o 
   7   7   1       18.29      -38.56     88.85 o 
   8   7   1        3.04      -53.20     94.23 o 
   9   7   1      759.31      779.13    176.80 o 
  10   7   1     1217.01     1341.83    231.24 o 
  -6   8   1     1034.83     1285.30    233.00 o 
  -5   8   1      266.31      383.24    136.20 o 
  -4   8   1      627.22      631.35    158.58 o 
  -3   8   1        2.04      -20.90     98.27 o 
  -2   8   1      899.16      934.78    169.30 o 
  -1   8   1     1273.08     1284.93    195.36 o 
   0   8   1      446.49      522.82     89.42 o 
   1   8   1     1114.65      970.33    173.52 o 
   2   8   1        7.27     -226.25    115.71 o 
   3   8   1        0.26       62.36     82.48 o 
   4   8   1       62.28      179.83    114.54 o 
   5   8   1      626.54      562.19    160.57 o 
 -18   0   2      173.29       74.98    151.43 o 
 -16   0   2     1825.19     1535.64    272.38 o 
 -14   0   2     1602.33     1833.30    147.05 o 
 -12   0   2      375.27      388.88     82.94 o 
 -10   0   2    19363.84    19437.61    495.87 o 
  -8   0   2     2425.48     2428.29    139.05 o 
  -6   0   2    10153.41     9817.65    257.28 o 
  -4   0   2     1412.88     1326.20     90.29 o 
  -2   0   2    15543.45    15051.56    284.28 o 
   2   0   2     4651.58     5415.81    163.48 o 
   4   0   2       91.85       77.98     27.05 o 
   6   0   2   162398.19   172837.16   2341.24 o 
   8   0   2      118.31       60.63     43.80 o 
  10   0   2    10404.73    10517.54    393.88 o 
  12   0   2      933.14     1011.06    136.30 o 
  14   0   2        0.33       15.01     54.36 o 
  16   0   2       60.37      133.39    100.64 o 
  18   0   2      262.92      101.39     90.70 o 
 -18   1   2      342.41      326.17    270.06 o 
 -17   1   2      454.67      623.39    121.52 o 
 -16   1   2      664.51      740.59    127.01 o 
 -15   1   2       53.21       34.89    157.11 o 
 -14   1   2     2794.68     2557.23    182.66 o 
 -13   1   2      144.48      189.91     77.92 o 
 -12   1   2     5512.85     5566.47    269.05 o 
 -11   1   2       62.53      115.92     41.41 o 
 -10   1   2       22.73       25.77     46.66 o 
  -9   1   2     2277.73     2336.79     98.24 o 
  -8   1   2       81.36       81.80     23.92 o 
  -7   1   2     3833.73     3603.41    103.69 o 
  -6   1   2     8089.43     7803.55    189.76 o 
  -5   1   2        5.93       -6.35     15.38 o 
  -4   1   2     1293.00     1160.91     53.40 o 
  -3   1   2     6621.97     6763.16    116.94 o 
  -2   1   2    17896.94    19131.84    178.84 o 
  -1   1   2      389.89      417.59     30.58 o 
   0   1   2      503.34      577.86     38.19 o 
   1   1   2      733.10      800.09     46.34 o 
   2   1   2    15199.07    15434.69    169.06 o 
   3   1   2     5991.48     6392.22    130.04 o 
   4   1   2     3741.85     3948.51    114.65 o 
   5   1   2    14286.79    14628.88    253.58 o 
   6   1   2        4.92       17.70     27.60 o 
   7   1   2     1012.47     1101.00     64.40 o 
   8   1   2     1623.67     1731.80     85.35 o 
   9   1   2     6297.37     6580.58    158.21 o 
  10   1   2     2724.09     2844.50    110.88 o 
  11   1   2       38.60       78.89     37.17 o 
  12   1   2      280.63      292.81     49.63 o 
  13   1   2      155.06      148.11     50.96 o 
  14   1   2     2969.35     3006.91    168.32 o 
  15   1   2      255.54      219.10     89.10 o 
  16   1   2      163.11      243.85    107.89 o 
  17   1   2        9.35      -15.45    145.45 o 
  18   1   2      884.35      817.01    172.08 o 
 -18   2   2       76.24      305.64    141.46 o 
 -17   2   2     1825.83     1728.74    169.99 o 
 -16   2   2      117.55      206.51     62.16 o 
 -15   2   2     1403.51     1344.28    118.21 o 
 -14   2   2      348.30      435.48     73.51 o 
 -13   2   2       10.73       55.18     52.29 o 
 -12   2   2      565.46      582.81     77.29 o 
 -11   2   2     2904.80     2823.82    138.92 o 
 -10   2   2     3249.73     3267.34    168.70 o 
  -9   2   2     2187.28     2311.47    127.36 o 
  -8   2   2     4423.65     4297.37    159.78 o 
  -7   2   2       18.36       33.71     20.55 o 
  -6   2   2     1073.36     1130.10     48.52 o 
  -5   2   2    18618.35    17675.52    241.52 o 
  -4   2   2     9716.06     9670.70    159.37 o 
  -3   2   2    33340.88    33326.07    535.22 o 
  -2   2   2     2073.65     2022.35     57.75 o 
  -1   2   2    40875.10    41374.36    387.53 o 
   0   2   2    51185.15    52339.70    415.31 o 
   1   2   2    55644.63    56419.85    961.55 o 
   2   2   2    41956.47    41829.16    593.31 o 
   3   2   2     3931.54     4013.25    176.21 o 
   4   2   2     5730.08     5888.64    161.29 o 
   5   2   2       30.64       30.06     19.53 o 
   6   2   2     2122.74     2162.55    198.94 o 
   7   2   2     4680.59     4632.59    126.07 o 
   8   2   2     2048.64     2146.29    112.87 o 
   9   2   2     1964.00     2063.58    116.90 o 
  10   2   2     1399.17     1522.67    109.11 o 
  11   2   2     4040.08     3901.53    173.40 o 
  12   2   2     1707.28     1711.04    123.61 o 
  13   2   2     2879.78     2989.33    166.09 o 
  14   2   2      306.68      408.41     78.10 o 
  15   2   2      157.79      286.10     90.77 o 
  16   2   2      661.18      892.57    113.22 o 
  17   2   2     1183.97     1263.32    131.67 o 
 -17   3   2        3.27       68.64     80.88 o 
 -16   3   2       14.54        9.96     69.78 o 
 -15   3   2       78.71       51.87    133.05 o 
 -14   3   2       95.42       84.84     60.70 o 
 -13   3   2     2660.72     2605.92    160.58 o 
 -12   3   2     1715.98     1741.70    120.60 o 
 -11   3   2     3299.17     2892.52    168.61 o 
 -10   3   2     2671.20     2508.46    222.13 o 
  -9   3   2     6081.22     5671.15    324.88 o 
  -8   3   2    10320.54     9418.92    277.55 o 
  -7   3   2      151.55      146.55     74.51 o 
  -6   3   2      275.06      345.46     90.73 o 
  -5   3   2     1765.07     1656.57     57.99 o 
  -4   3   2     3210.15     3125.53    112.20 o 
  -3   3   2     1751.77     1786.57     71.55 o 
  -2   3   2      830.61      854.20     40.23 o 
  -1   3   2       43.41       53.81     17.00 o 
   0   3   2     1251.90     1274.89     71.21 o 
   1   3   2     2897.36     2899.12    112.96 o 
   2   3   2       62.37       70.18     24.54 o 
   3   3   2     2884.77     2835.45    132.25 o 
   4   3   2     7077.90     6833.34    276.60 o 
   5   3   2     5509.62     5457.71    175.87 o 
   6   3   2     2770.92     2636.40    125.62 o 
   7   3   2     7324.08     7154.48    155.80 o 
   8   3   2     9955.04     9422.38    357.90 o 
   9   3   2     1688.08     1765.16    121.07 o 
  10   3   2       31.23       42.42     88.88 o 
  11   3   2      253.88      373.66    108.02 o 
  12   3   2      472.05      376.08    105.16 o 
  13   3   2       95.53       69.30     74.95 o 
  14   3   2      350.41      437.17    138.92 o 
  15   3   2       34.68      -84.31     64.93 o 
  16   3   2       32.20       10.41     57.90 o 
 -16   4   2      292.07      325.17    123.93 o 
 -15   4   2       15.46      360.63    132.61 o 
 -14   4   2        7.87      113.05     84.49 o 
 -13   4   2     2007.38     1890.16    235.66 o 
 -12   4   2     1253.68     1188.66    189.04 o 
 -11   4   2      174.04      119.01     79.74 o 
 -10   4   2       24.58       46.95     85.18 o 
  -9   4   2     1428.13     1530.04    189.98 o 
  -8   4   2     2140.32     2044.86    213.85 o 
  -7   4   2     2681.68     2579.32    227.32 o 
  -6   4   2     2245.07     2244.10    178.04 o 
  -5   4   2      196.20      251.09     58.20 o 
  -4   4   2     3515.29     3505.37    132.52 o 
  -3   4   2     1955.69     1925.83     99.40 o 
  -2   4   2       61.65       48.87     18.18 o 
  -1   4   2     2038.31     2081.40     72.83 o 
   0   4   2    12315.08    12085.01    222.66 o 
   1   4   2      174.84      170.52     37.86 o 
   2   4   2       39.52       45.80     27.89 o 
   3   4   2    14824.77    14712.87    337.88 o 
   4   4   2     4708.10     4837.96    182.93 o 
   5   4   2     1508.92     1777.00    102.21 o 
   6   4   2       95.90      128.65     68.63 o 
   7   4   2      955.75     1066.39     88.33 o 
   8   4   2     1133.03     1297.26     97.84 o 
   9   4   2     2331.69     2129.81    225.01 o 
  10   4   2      253.81      314.65    104.75 o 
  11   4   2        6.52       58.82     89.23 o 
  12   4   2     2143.89     1924.51    246.84 o 
  13   4   2      275.13      457.70    149.94 o 
  14   4   2      500.61      522.64    162.74 o 
  15   4   2      132.42      189.95    125.95 o 
 -15   5   2      802.70      674.99    177.87 o 
 -14   5   2       70.33      242.69    134.54 o 
 -13   5   2      227.96      255.28    118.83 o 
 -12   5   2     1898.60     2017.40    262.19 o 
 -11   5   2      266.97      239.84     94.55 o 
 -10   5   2      634.21      617.34    148.44 o 
  -9   5   2      498.07      507.57    131.87 o 
  -8   5   2      444.17      353.19    117.81 o 
  -7   5   2     3140.99     2920.93    262.58 o 
  -6   5   2      368.28      186.97     73.10 o 
  -5   5   2     4384.07     4360.09    163.91 o 
  -4   5   2        9.78        8.11     28.26 o 
  -3   5   2     8928.27     9030.09    255.53 o 
  -2   5   2       14.67       36.33     37.95 o 
  -1   5   2     4762.10     4896.68    192.11 o 
   0   5   2      129.20       91.78     33.75 o 
   1   5   2     4882.09     5048.31    151.79 o 
   2   5   2        4.56        1.41     27.93 o 
   3   5   2     4009.05     3967.85    128.35 o 
   4   5   2     1984.94     1976.48     87.66 o 
   5   5   2      102.20      118.13     41.27 o 
   6   5   2      460.91      403.56    106.73 o 
   7   5   2      257.61      345.87    114.46 o 
   8   5   2     1613.09     1585.00    212.20 o 
   9   5   2      731.60      727.16    151.65 o 
  10   5   2        1.79       42.53     94.39 o 
  11   5   2     3409.34     3709.75    334.52 o 
  12   5   2        6.67      -16.96    104.30 o 
  13   5   2      492.76      649.28    161.26 o 
  14   5   2       25.77       46.65    109.36 o 
 -13   6   2       38.65     -179.02    111.30 o 
 -12   6   2       39.92      149.44    128.71 o 
 -11   6   2     3163.13     3261.99    336.44 o 
 -10   6   2      418.45      409.68    139.80 o 
  -9   6   2     1604.59     1905.58    246.21 o 
  -8   6   2      143.12      141.65    102.90 o 
  -7   6   2     2739.49     2855.33    274.50 o 
  -6   6   2       14.14       58.55     81.38 o 
  -5   6   2     2112.78     2132.13    228.51 o 
  -4   6   2       43.34        0.97     42.50 o 
  -3   6   2        6.19        2.75     43.79 o 
  -2   6   2       26.11      108.47     54.56 o 
  -1   6   2     3381.56     3235.82    169.39 o 
   0   6   2      574.95      489.30     72.16 o 
   1   6   2      571.75      650.82     81.00 o 
   2   6   2       58.75       44.65     40.18 o 
   3   6   2     5377.28     5335.24    222.22 o 
   4   6   2      507.37      408.93     65.49 o 
   5   6   2     3335.03     3557.46    304.36 o 
   6   6   2      915.26     1057.08    186.46 o 
   7   6   2     1960.92     2219.93    264.81 o 
   8   6   2       11.43       76.51    105.27 o 
   9   6   2      575.93      410.18    153.24 o 
  10   6   2      245.19      267.67    116.57 o 
  11   6   2      186.18      299.94    112.24 o 
  12   6   2      229.29       73.56    120.09 o 
 -10   7   2        1.14      263.81    148.34 o 
  -9   7   2      754.89      604.08    174.82 o 
  -8   7   2     2469.97     2568.45    293.35 o 
  -7   7   2     1008.47     1153.89    208.50 o 
  -6   7   2      247.78      211.42    110.88 o 
  -5   7   2      550.41      689.45    148.38 o 
  -4   7   2      184.58      302.67    105.53 o 
  -3   7   2     1361.52     1254.28    183.03 o 
  -2   7   2     2131.19     2131.47    151.64 o 
  -1   7   2      981.28      990.16    107.18 o 
   0   7   2      163.22      193.35     57.57 o 
   1   7   2     1203.16     1507.38    154.13 o 
   2   7   2      817.92      806.30    101.17 o 
   3   7   2        0.64      157.35    114.27 o 
   4   7   2     1473.09     1663.97    222.63 o 
   5   7   2      680.37      732.51    167.12 o 
   6   7   2      114.63      144.04    107.20 o 
   7   7   2      226.32      183.87    113.04 o 
   8   7   2     1097.45     1192.66    208.54 o 
   9   7   2        0.57       97.91     97.55 o 
  10   7   2      432.11      412.96    148.62 o 
  -6   8   2       67.30      -25.86     87.57 o 
  -5   8   2     1147.79     1359.33    216.99 o 
  -4   8   2      500.63      549.45    136.17 o 
  -3   8   2     1047.46      858.41    162.11 o 
  -2   8   2        5.82       -9.07     85.95 o 
  -1   8   2      115.07      184.78    106.68 o 
   0   8   2      343.18      633.50    101.29 o 
   1   8   2      665.30      870.17    170.75 o 
   2   8   2        7.78      -30.44     73.03 o 
   3   8   2      346.16      376.47    129.87 o 
   4   8   2      219.12      136.05    119.84 o 
   5   8   2      256.00      163.32    101.66 o 
 -17   0   3       75.20      371.87    183.38 o 
 -15   0   3      200.58      378.92    154.05 o 
 -13   0   3     1911.61     2149.50    177.68 o 
 -11   0   3     3314.41     3587.16    205.58 o 
  -9   0   3    13909.04    13987.01    380.88 o 
  -7   0   3     6130.96     5966.94    211.47 o 
  -5   0   3    20764.46    21034.97    448.41 o 
  -3   0   3      543.69      572.06     58.17 o 
  -1   0   3    26832.97    28265.00    493.77 o 
   1   0   3       17.92       93.18     33.51 o 
   3   0   3     3597.44     3621.21    160.35 o 
   5   0   3     1172.27     1135.63    103.23 o 
   7   0   3    11350.98    10465.12    352.03 o 
   9   0   3      616.34      761.21    106.70 o 
  11   0   3    15566.14    15758.12    531.77 o 
  13   0   3     1526.66     1581.61    234.07 o 
  15   0   3      987.40     1047.47    110.20 o 
  17   0   3       13.76      160.91    110.85 o 
 -18   1   3      597.28      850.17    303.31 o 
 -17   1   3     1609.38     1768.93    310.19 o 
 -16   1   3       30.97      155.67    149.68 o 
 -15   1   3     1874.91     1864.66    187.65 o 
 -14   1   3     2226.50     2072.88    163.38 o 
 -13   1   3      934.33      762.18    190.62 o 
 -12   1   3    13389.99    14097.61    579.32 o 
 -11   1   3     2007.41     1965.46     92.96 o 
 -10   1   3       84.71       58.49     33.18 o 
  -9   1   3      433.08      454.25     45.19 o 
  -8   1   3     2030.24     1747.37    150.12 o 
  -7   1   3      262.70      192.35     42.07 o 
  -6   1   3     5819.31     5855.92    140.09 o 
  -5   1   3      594.96      580.01     48.05 o 
  -4   1   3       30.46       30.99     16.39 o 
  -3   1   3     1343.79     1329.18     34.25 o 
  -2   1   3     8490.48     9087.61     96.95 o 
  -1   1   3    23863.92    24777.75    252.21 o 
   0   1   3      903.00     1036.77     57.39 o 
   1   1   3       56.42       81.50     37.99 o 
   2   1   3      143.88      186.45     22.76 o 
   3   1   3    19859.78    20086.04    220.77 o 
   4   1   3     7191.08     7415.83    164.92 o 
   5   1   3     3569.79     3758.35    147.55 o 
   6   1   3     2906.17     3606.70    152.50 o 
   7   1   3     1103.44     1081.68     80.52 o 
   8   1   3     2896.48     3075.19    118.84 o 
   9   1   3      442.57      408.51     48.70 o 
  10   1   3     9636.59     9999.59    213.89 o 
  11   1   3      275.91      315.66     62.20 o 
  12   1   3       96.07      109.65     44.09 o 
  13   1   3      483.22      582.33     67.41 o 
  14   1   3      159.96       90.95     67.15 o 
  15   1   3     2404.08     2363.59    163.72 o 
  16   1   3       80.06      136.65     64.74 o 
  17   1   3      116.45       91.51     83.65 o 
 -18   2   3      115.87      225.17    147.01 o 
 -17   2   3       58.78      149.67     95.51 o 
 -16   2   3     2404.35     2361.51    155.20 o 
 -15   2   3     2075.32     2126.71    142.92 o 
 -14   2   3      138.61      239.68     54.96 o 
 -13   2   3     7627.42     7661.78    586.15 o 
 -12   2   3     6781.99     6750.74    304.97 o 
 -11   2   3      193.76      159.24     63.48 o 
 -10   2   3     2363.53     2434.53    136.93 o 
  -9   2   3     4948.04     4596.11    272.07 o 
  -8   2   3      624.93      688.51     48.65 o 
  -7   2   3     1134.27     1121.66     78.32 o 
  -6   2   3     2052.06     2007.46     64.19 o 
  -5   2   3     1486.84     1494.38    100.56 o 
  -4   2   3    17529.07    16938.48    609.29 o 
  -3   2   3    13626.71    13458.41    133.55 o 
  -2   2   3      874.54      774.99     39.55 o 
  -1   2   3     5817.25     5897.75    117.06 o 
   0   2   3    27030.38    26826.54    379.55 o 
   1   2   3    20744.60    19349.33    300.14 o 
   2   2   3    37925.66    37836.42    403.24 o 
   3   2   3    13855.11    13770.40    272.22 o 
   4   2   3      670.74      628.29     60.14 o 
   5   2   3      433.38      385.46     65.82 o 
   6   2   3     5070.85     5275.28    218.43 o 
   7   2   3     3984.06     4043.69    243.09 o 
   8   2   3     5692.42     5859.95    186.95 o 
   9   2   3     2147.08     2202.48    122.86 o 
  10   2   3       19.36       92.52     43.86 o 
  11   2   3     2378.42     2459.69    143.96 o 
  12   2   3     1641.05     1684.01    124.17 o 
  13   2   3      770.46      902.55    100.51 o 
  14   2   3      756.11      927.33    107.37 o 
  15   2   3      314.31      433.43     80.70 o 
  16   2   3      592.78      711.52    107.03 o 
  17   2   3      335.47      470.44     92.34 o 
 -17   3   3       74.68       -2.84     67.68 o 
 -16   3   3        9.56      -28.27     73.94 o 
 -15   3   3      567.60      617.02    114.56 o 
 -14   3   3       52.82      105.74     65.45 o 
 -13   3   3     1593.40     1517.08    117.03 o 
 -12   3   3      433.66      385.79     77.23 o 
 -11   3   3     1616.91     1534.66    118.83 o 
 -10   3   3        7.93      157.14     77.29 o 
  -9   3   3      861.68      739.66    122.52 o 
  -8   3   3     6344.14     5840.88    185.65 o 
  -7   3   3    12574.36    11444.64    442.36 o 
  -6   3   3      478.78      500.79    103.42 o 
  -5   3   3        8.40       16.57      9.69 o 
  -4   3   3     9925.45     9776.47    150.55 o 
  -3   3   3     7040.59     6929.39    164.78 o 
  -2   3   3        6.64        1.74     12.51 o 
  -1   3   3      961.16     1074.00     70.64 o 
   0   3   3     1272.53     1341.87     83.02 o 
   1   3   3       15.73       30.94     28.43 o 
   2   3   3      847.61      786.99     66.62 o 
   3   3   3        3.64        9.02     32.11 o 
   4   3   3     1567.75     1483.58     96.21 o 
   5   3   3     6555.57     6375.58    351.15 o 
   6   3   3     9569.42     9472.18    255.56 o 
   7   3   3      316.29      354.75    132.97 o 
   8   3   3     2459.82     2290.72    135.58 o 
   9   3   3     4925.23     4801.18    206.49 o 
  10   3   3     1104.17     1223.73    171.43 o 
  11   3   3      435.32      502.31     87.27 o 
  12   3   3      845.42     1022.94    116.55 o 
  13   3   3     2585.02     2470.04    265.96 o 
  14   3   3      472.95      454.12    129.52 o 
  15   3   3       75.04      188.09     93.84 o 
  16   3   3       85.24       26.17     84.21 o 
 -16   4   3      710.78      874.44    171.30 o 
 -15   4   3     1993.43     2024.45    261.09 o 
 -14   4   3      141.02      299.88    132.07 o 
 -13   4   3      124.08      141.51    104.20 o 
 -12   4   3       34.35      209.27     94.73 o 
 -11   4   3      332.03      490.15    142.08 o 
 -10   4   3     2353.09     2010.30    220.15 o 
  -9   4   3      681.93      651.81    136.05 o 
  -8   4   3      214.81      243.53     90.87 o 
  -7   4   3      452.96      362.90    100.63 o 
  -6   4   3     1937.51     1845.56     76.53 o 
  -5   4   3      261.68      234.01     28.81 o 
  -4   4   3      209.14      174.14     31.38 o 
  -3   4   3     6304.35     6111.11    161.69 o 
  -2   4   3     1507.44     1321.83     60.40 o 
  -1   4   3      152.59      167.51     42.02 o 
   0   4   3      499.33      486.38     57.30 o 
   1   4   3     8223.12     8051.43    226.61 o 
   2   4   3     2499.20     2574.05    156.86 o 
   3   4   3        2.50       11.88     41.76 o 
   4   4   3       92.25      100.31     40.04 o 
   5   4   3     5146.08     5143.20    188.80 o 
   6   4   3       54.36       65.98     38.16 o 
   7   4   3      503.49      613.16     95.49 o 
   8   4   3     1648.38     1641.27    118.98 o 
   9   4   3      165.54      296.60    124.68 o 
  10   4   3      188.01      178.92    113.77 o 
  11   4   3        3.13       33.52     71.39 o 
  12   4   3      110.22      142.07    111.76 o 
  13   4   3     1362.94     1508.19    222.84 o 
  14   4   3     1058.00      977.30    200.69 o 
  15   4   3      184.07      213.13    135.69 o 
 -15   5   3       79.83       50.12    119.03 o 
 -14   5   3     2659.75     3146.24    324.42 o 
 -13   5   3      287.17      257.40    101.65 o 
 -12   5   3      377.05      379.99    135.14 o 
 -11   5   3       14.42       54.36    103.31 o 
 -10   5   3       19.37       69.89     82.55 o 
  -9   5   3       10.71      277.40    125.07 o 
  -8   5   3      290.20      231.14     89.12 o 
  -7   5   3      592.61      462.26    118.77 o 
  -6   5   3     2553.13     2520.24    239.47 o 
  -5   5   3     1198.25     1166.02     93.07 o 
  -4   5   3      816.50      809.28     77.86 o 
  -3   5   3     1835.53     1903.48    152.20 o 
  -2   5   3     7638.09     7594.66    257.02 o 
  -1   5   3      688.34      659.43     62.31 o 
   0   5   3     8441.42     8410.50    220.16 o 
   1   5   3        0.27       44.50     36.19 o 
   2   5   3     8948.61     8927.80    426.78 o 
   3   5   3      254.29      264.01     53.70 o 
   4   5   3     5367.71     5332.08    194.19 o 
   5   5   3     1914.96     2023.45    122.43 o 
   6   5   3      745.34      756.36    133.34 o 
   7   5   3      558.60      528.93    129.10 o 
   8   5   3      317.16      200.87     91.86 o 
   9   5   3      771.21      909.69    182.20 o 
  10   5   3      327.33      193.86    114.10 o 
  11   5   3      184.29      136.78    106.60 o 
  12   5   3      829.84      882.61    184.52 o 
  13   5   3      292.45      421.90    140.47 o 
  14   5   3      286.45      446.34    159.33 o 
 -13   6   3       16.66      158.31    139.85 o 
 -12   6   3     1048.91     1107.08    220.11 o 
 -11   6   3       23.95       74.11    118.05 o 
 -10   6   3     3809.82     4545.61    380.43 o 
  -9   6   3       90.57       31.99     89.50 o 
  -8   6   3      145.75       56.76     71.02 o 
  -7   6   3      116.59      211.45    104.18 o 
  -6   6   3     5481.17     5650.51    382.51 o 
  -5   6   3      816.26      820.54    148.61 o 
  -4   6   3     2468.60     2602.25    247.02 o 
  -3   6   3        1.13       31.62     47.72 o 
  -2   6   3     2318.98     2267.79    180.27 o 
  -1   6   3       19.49       70.45     50.88 o 
   0   6   3      669.26      699.29     86.80 o 
   1   6   3      314.98      342.21     49.51 o 
   2   6   3      757.66      775.40     87.69 o 
   3   6   3       12.40      -53.72     43.54 o 
   4   6   3      446.35      545.30     80.53 o 
   5   6   3        2.99      105.18     73.98 o 
   6   6   3     2995.67     2614.05    267.85 o 
   7   6   3       70.51       -3.88     92.27 o 
   8   6   3     2732.25     2663.02    290.14 o 
   9   6   3       15.36      121.09     99.41 o 
  10   6   3      750.38      792.62    176.45 o 
  11   6   3      833.42      963.26    195.09 o 
  12   6   3     1826.52     1941.75    285.31 o 
 -10   7   3      332.24      449.68    148.16 o 
  -9   7   3      196.62      369.00    137.44 o 
  -8   7   3       53.48      119.76    108.68 o 
  -7   7   3      592.32      690.60    165.68 o 
  -6   7   3       42.37      185.39    116.95 o 
  -5   7   3       10.92     -180.62     98.19 o 
  -4   7   3      887.83      986.72    171.67 o 
  -3   7   3      906.27     1037.58    181.23 o 
  -2   7   3      375.98      445.14    127.05 o 
  -1   7   3     1869.57     1852.66    199.65 o 
   0   7   3     1013.94     1124.16    116.39 o 
   1   7   3       37.03      107.06     91.07 o 
   2   7   3     2050.64     2124.11    157.31 o 
   3   7   3     1328.91     1206.67    189.45 o 
   4   7   3      128.44      486.23    146.50 o 
   5   7   3     1155.35     1039.54    177.43 o 
   6   7   3      474.23      553.98    144.30 o 
   7   7   3       28.28     -105.28     98.22 o 
   8   7   3      167.74      -18.21     81.38 o 
   9   7   3      934.39     1198.53    221.50 o 
  -5   8   3      388.56      416.49    131.52 o 
  -4   8   3      380.04      699.32    156.10 o 
  -3   8   3      318.42      275.31    109.17 o 
  -2   8   3      148.80      364.86    140.37 o 
  -1   8   3      911.93      781.02    161.78 o 
   0   8   3     1753.13     1894.63    225.78 o 
   1   8   3      339.61      449.22    129.40 o 
   2   8   3      759.65      845.31    165.81 o 
   3   8   3       30.83      169.49    116.48 o 
   4   8   3      457.41      669.52    175.83 o 
   5   8   3      160.29      288.71    123.11 o 
 -18   0   4     1287.24     1367.38    266.72 o 
 -16   0   4      221.25      266.15    164.58 o 
 -14   0   4     4412.24     4462.93    220.19 o 
 -12   0   4     1974.20     2086.50    162.28 o 
 -10   0   4     3931.01     3707.72    193.21 o 
  -8   0   4    19605.61    18785.65    439.78 o 
  -6   0   4      435.24      440.82     69.91 o 
  -4   0   4    92806.03    89883.94   1304.01 o 
  -2   0   4     1214.79     1259.23     96.65 o 
   0   0   4    10853.06    11751.98    312.99 o 
   2   0   4       23.38       51.76     30.35 o 
   4   0   4     9357.29     9220.08    300.13 o 
   6   0   4     2306.09     2407.31    165.31 o 
   8   0   4    11394.56    11877.84    417.06 o 
  10   0   4      242.01      206.96     77.68 o 
  12   0   4    10600.90    10820.71    300.30 o 
  14   0   4     2260.15     2310.18    168.28 o 
  16   0   4     2654.54     2884.75    409.07 o 
 -18   1   4       91.42      114.89    156.00 o 
 -17   1   4        8.09       41.59    143.87 o 
 -16   1   4     1360.39     1536.65    281.11 o 
 -15   1   4      539.37      563.29    134.10 o 
 -14   1   4       72.13      124.21     63.33 o 
 -13   1   4      151.43      183.18    104.73 o 
 -12   1   4     3714.55     3669.95    245.80 o 
 -11   1   4     1539.40     1523.14     83.08 o 
 -10   1   4     1555.83     1474.30     81.79 o 
  -9   1   4      843.92      817.22     57.96 o 
  -8   1   4     5692.53     5581.81    144.53 o 
  -7   1   4     4267.35     3918.32    109.96 o 
  -6   1   4     8794.87     8738.97    204.32 o 
  -5   1   4      121.41      150.22     21.72 o 
  -4   1   4       40.16       82.38     20.30 o 
  -3   1   4    11098.16    10765.38    134.06 o 
  -2   1   4     1498.67     1489.78     41.41 o 
  -1   1   4     1571.15     1655.13     43.90 o 
   0   1   4    13767.77    13812.36    184.63 o 
   1   1   4     1744.52     1836.88    102.99 o 
   2   1   4      686.97      668.08     49.62 o 
   3   1   4     2646.69     2632.82     75.66 o 
   4   1   4    14144.49    14142.41    280.82 o 
   5   1   4     7406.13     7652.31    214.44 o 
   6   1   4      949.20     1066.66     89.45 o 
   7   1   4       34.13       38.67     36.14 o 
   8   1   4     6872.60     6771.30    235.09 o 
   9   1   4     2575.01     2690.90    108.24 o 
  10   1   4     1010.23      967.45     71.89 o 
  11   1   4     1917.20     2013.18    130.10 o 
  12   1   4        0.13        9.68     38.32 o 
  13   1   4      617.72      647.46     70.54 o 
  14   1   4       33.20      -64.76     84.46 o 
  15   1   4     1456.27     1335.89    126.80 o 
  16   1   4      523.89      573.28     95.22 o 
  17   1   4       80.75       92.19     96.33 o 
 -18   2   4      104.01      265.45    155.40 o 
 -17   2   4      212.28      227.15    106.64 o 
 -16   2   4      372.14      501.80    164.26 o 
 -15   2   4     1064.39     1262.81    113.25 o 
 -14   2   4     1387.67     1210.88    105.48 o 
 -13   2   4     1459.66     1301.33    106.09 o 
 -12   2   4      106.73       91.46     65.65 o 
 -11   2   4     4171.47     4110.75    346.30 o 
 -10   2   4     2124.97     2186.85    112.97 o 
  -9   2   4     4980.94     4699.40    298.28 o 
  -8   2   4     2899.19     2645.35     89.60 o 
  -7   2   4     2563.23     2513.19     75.72 o 
  -6   2   4      436.31      528.85     40.61 o 
  -5   2   4     8187.31     8350.12    213.15 o 
  -4   2   4     7743.33     7603.38    113.33 o 
  -3   2   4     4975.32     4979.55     82.86 o 
  -2   2   4     6514.61     5991.89     98.18 o 
  -1   2   4      398.82      444.80     37.47 o 
   0   2   4     3053.86     3061.17    118.61 o 
   1   2   4     8729.63     8725.44    213.70 o 
   2   2   4    15375.46    15240.24    300.27 o 
   3   2   4    13379.28    13519.65    283.82 o 
   4   2   4      447.94      385.69     54.24 o 
   5   2   4    17277.00    17992.61    354.27 o 
   6   2   4    11265.34    12045.69    371.90 o 
   7   2   4    14719.01    15207.58    370.55 o 
   8   2   4     6518.15     6391.01    213.10 o 
   9   2   4      403.15      500.44     70.78 o 
  10   2   4     1687.15     1743.80    119.90 o 
  11   2   4      494.01      446.58     71.43 o 
  12   2   4     1416.87     1717.09    125.52 o 
  13   2   4      986.77     1063.56    105.47 o 
  14   2   4        4.27      108.39     59.98 o 
  15   2   4      371.08      378.78     81.47 o 
  16   2   4      527.10      427.66    103.23 o 
  17   2   4      562.13      680.17    105.18 o 
 -17   3   4       19.46      -59.90     78.60 o 
 -16   3   4      318.69      200.85     87.16 o 
 -15   3   4      830.68      657.82    130.34 o 
 -14   3   4      240.28      286.41    144.24 o 
 -13   3   4      587.36      497.26     98.12 o 
 -12   3   4      891.24      839.82     85.32 o 
 -11   3   4        5.50       34.10     49.50 o 
 -10   3   4     2331.79     2069.45    202.58 o 
  -9   3   4       92.47      174.63     75.21 o 
  -8   3   4      334.19      388.06    106.99 o 
  -7   3   4     5723.59     5590.37    306.44 o 
  -6   3   4     6205.50     5882.13    215.95 o 
  -5   3   4     5703.43     5729.52    146.31 o 
  -4   3   4     1976.15     1898.15     49.98 o 
  -3   3   4    12078.74    11290.53    379.54 o 
  -2   3   4    14051.36    14181.84    279.97 o 
  -1   3   4      213.59      188.35     42.17 o 
   0   3   4      113.76       42.43     33.33 o 
   1   3   4     3321.01     3234.01    136.21 o 
   2   3   4     1167.07     1172.90    105.65 o 
   3   3   4       47.18       79.21     39.55 o 
   4   3   4      951.94     1013.14     86.52 o 
   5   3   4      859.70      823.96     82.74 o 
   6   3   4     7092.97     6992.05    230.05 o 
   7   3   4     1478.20     1456.31    108.71 o 
   8   3   4       94.68      104.14     48.35 o 
   9   3   4      872.21      949.90     97.40 o 
  10   3   4     3412.27     3552.21    189.53 o 
  11   3   4     2168.35     2455.79    164.46 o 
  12   3   4      169.30      230.04     83.05 o 
  13   3   4      310.39      279.00    115.92 o 
  14   3   4     3279.54     3091.54    306.25 o 
  15   3   4      268.86      101.13     82.02 o 
  16   3   4      121.14      131.26    110.81 o 
 -16   4   4     1170.25     1307.35    209.31 o 
 -15   4   4      117.12       23.82     93.99 o 
 -14   4   4      853.04      995.68    180.63 o 
 -13   4   4      586.48      450.22    127.75 o 
 -12   4   4      745.80      782.71    161.11 o 
 -11   4   4       29.74       11.49     74.10 o 
 -10   4   4     3391.04     3270.63    275.08 o 
  -9   4   4       19.37      -74.45     91.47 o 
  -8   4   4      167.19      265.84     95.07 o 
  -7   4   4     1581.44     1562.79    177.91 o 
  -6   4   4      410.55      399.40     39.40 o 
  -5   4   4     3610.80     3648.27     90.50 o 
  -4   4   4      213.84      194.08     41.34 o 
  -3   4   4     2652.03     2533.17     78.76 o 
  -2   4   4    11225.89    11020.43    208.37 o 
  -1   4   4     7393.43     7441.61    217.60 o 
   0   4   4     1654.56     1619.96    105.79 o 
   1   4   4      379.37      438.32     62.72 o 
   2   4   4     8940.33     9194.89    255.73 o 
   3   4   4     1857.68     1964.28    121.00 o 
   4   4   4      760.03      840.29     85.27 o 
   5   4   4      252.52      180.03     42.60 o 
   6   4   4     7556.68     7469.87    252.46 o 
   7   4   4      768.93      738.10     86.70 o 
   8   4   4      133.58      107.14     43.25 o 
   9   4   4     2330.53     2077.77    235.85 o 
  10   4   4      125.30       12.88    100.18 o 
  11   4   4      477.73      467.63    143.74 o 
  12   4   4      388.50      553.14    145.35 o 
  13   4   4      339.30      617.39    176.07 o 
  14   4   4      287.44      208.74    114.08 o 
  15   4   4      324.56      265.55    142.37 o 
 -15   5   4       40.16      122.13    118.83 o 
 -14   5   4      384.48      424.48    155.14 o 
 -13   5   4     3417.41     4019.44    361.08 o 
 -12   5   4      680.08      799.81    163.01 o 
 -11   5   4     1480.34     1481.02    214.40 o 
 -10   5   4      410.54      274.84    110.50 o 
  -9   5   4     4663.25     4901.86    361.50 o 
  -8   5   4       49.40       49.47     70.44 o 
  -7   5   4      358.79      392.93    110.24 o 
  -6   5   4     3160.61     3408.97    280.41 o 
  -5   5   4      759.18      724.29     71.58 o 
  -4   5   4       27.25       45.40     32.47 o 
  -3   5   4      466.50      470.73     54.71 o 
  -2   5   4     1764.09     1878.42    100.29 o 
  -1   5   4     4102.21     4269.97    180.26 o 
   0   5   4       65.78       54.15     40.51 o 
   1   5   4     4537.02     4507.65    219.37 o 
   2   5   4       16.34       74.76     47.44 o 
   3   5   4     7981.41     7900.04    253.44 o 
   4   5   4       26.36       35.46     46.43 o 
   5   5   4     4002.49     4006.72    180.70 o 
   6   5   4      149.58      262.68    104.10 o 
   7   5   4     2184.60     2189.32    250.93 o 
   8   5   4      121.41      160.30    100.73 o 
   9   5   4     1915.61     2076.73    250.85 o 
  10   5   4     1661.04     1752.52    234.76 o 
  11   5   4        8.81       15.37     97.67 o 
  12   5   4       82.85      195.27    125.35 o 
  13   5   4      109.75       70.39     90.95 o 
  14   5   4       73.31      167.45    121.66 o 
 -13   6   4      457.79      223.65    117.54 o 
 -12   6   4       31.84      207.91    124.32 o 
 -11   6   4       17.58      249.74    117.72 o 
 -10   6   4       19.84       67.05     98.37 o 
  -9   6   4      148.64      213.22    116.93 o 
  -8   6   4      771.57      698.23    151.84 o 
  -7   6   4      620.10      655.14    154.02 o 
  -6   6   4      300.86      184.43    105.14 o 
  -5   6   4     3439.92     3618.72    298.47 o 
  -4   6   4      781.31      751.22    138.58 o 
  -3   6   4     1603.76     1574.33    121.95 o 
  -2   6   4       10.15       36.63     37.31 o 
  -1   6   4     3727.93     4000.30    157.19 o 
   0   6   4      315.22      355.41     52.15 o 
   1   6   4     2243.54     2377.56    120.37 o 
   2   6   4       13.07       51.60     37.98 o 
   3   6   4      279.11      267.73     64.75 o 
   4   6   4       98.61       11.17     75.32 o 
   5   6   4      724.05      734.45    152.63 o 
   6   6   4       57.36      164.64    114.51 o 
   7   6   4      464.76      376.14    128.52 o 
   8   6   4       33.22      -40.03     78.24 o 
   9   6   4     1029.44     1193.00    208.38 o 
  10   6   4      141.79      113.30    106.37 o 
  11   6   4     1308.17     1633.31    254.96 o 
  12   6   4      121.01      339.86    161.84 o 
 -10   7   4       49.75      206.12    143.48 o 
  -9   7   4     1292.18     1198.80    197.76 o 
  -8   7   4       53.22      153.55    147.85 o 
  -7   7   4      109.76      221.87    112.21 o 
  -6   7   4     1686.18     1755.42    233.43 o 
  -5   7   4      353.68      353.57    128.14 o 
  -4   7   4      148.79      212.72    108.40 o 
  -3   7   4     1026.06     1173.99    186.31 o 
  -2   7   4     1683.73     1962.06    231.65 o 
  -1   7   4      861.27      958.02    110.87 o 
   0   7   4     1005.11     1110.09    118.17 o 
   1   7   4      900.88      965.96    111.56 o 
   2   7   4      108.88       96.65     54.37 o 
   3   7   4      789.59     1075.89    192.73 o 
   4   7   4     1164.41      983.20    180.29 o 
   5   7   4      612.69      640.75    163.61 o 
   6   7   4      161.95      200.00    114.12 o 
   7   7   4     1125.92     1197.43    218.96 o 
   8   7   4      515.09      704.57    187.77 o 
   9   7   4        6.83       58.27    101.40 o 
  -5   8   4      159.97        3.12     99.00 o 
  -4   8   4      191.14      334.24    146.10 o 
  -3   8   4       70.90      236.06    125.59 o 
  -2   8   4      120.23      299.58    126.04 o 
  -1   8   4      395.48      446.92    141.48 o 
   0   8   4       47.24       68.43     89.37 o 
   1   8   4      988.13     1180.22    190.03 o 
   2   8   4     1482.31     1424.48    215.27 o 
   3   8   4      717.61      765.54    164.85 o 
   4   8   4        9.82      125.85    100.27 o 
 -17   0   5      531.32      546.42    184.79 o 
 -15   0   5     4133.40     4347.57    430.81 o 
 -13   0   5     6017.36     5921.82    284.71 o 
 -11   0   5       83.80      221.88     65.86 o 
  -9   0   5     3297.02     3169.04    172.74 o 
  -7   0   5    37424.04    38416.21    764.72 o 
  -5   0   5     4064.82     3671.63    182.77 o 
  -3   0   5    37445.16    37654.36    698.60 o 
  -1   0   5     3449.61     3546.11    175.39 o 
   1   0   5    74193.54    73967.43   2138.27 o 
   3   0   5      212.79      248.98     61.19 o 
   5   0   5      734.42     1113.47    121.36 o 
   7   0   5        4.39       65.15     68.31 o 
   9   0   5     4344.72     4303.79    303.39 o 
  11   0   5      864.28      892.99    111.58 o 
  13   0   5     8559.93     8490.57    332.37 o 
  15   0   5      156.15      274.62     72.54 o 
  17   0   5     2309.97     2644.60    245.48 o 
 -18   1   5      281.86       16.13    132.92 o 
 -17   1   5       23.81      268.74    173.48 o 
 -16   1   5      247.38      351.58    161.80 o 
 -15   1   5     1795.45     2155.51    192.15 o 
 -14   1   5     2101.73     1958.40    159.32 o 
 -13   1   5     1726.41     1795.39    145.48 o 
 -12   1   5      817.52      871.46     66.02 o 
 -11   1   5     6857.33     7043.93    177.10 o 
 -10   1   5      220.25      221.38     34.72 o 
  -9   1   5     1149.67     1092.63     71.70 o 
  -8   1   5     2402.20     2314.21    227.11 o 
  -7   1   5    10736.20    10255.38    526.37 o 
  -6   1   5    29724.85    30340.14    432.33 o 
  -5   1   5     3404.56     3374.41     87.34 o 
  -4   1   5      240.22      255.05     28.53 o 
  -3   1   5     1607.35     1745.48     46.70 o 
  -2   1   5     9507.96     9338.75    102.20 o 
  -1   1   5       19.16       -4.97     29.51 o 
   0   1   5     5403.21     5324.28    116.15 o 
   1   1   5     1213.03     1308.35     60.90 o 
   2   1   5     2706.58     2766.92     87.78 o 
   3   1   5      212.37      175.01     31.74 o 
   4   1   5     1875.05     1781.84     80.00 o 
   5   1   5    15808.65    16240.60    330.54 o 
   6   1   5       11.53       49.95     46.87 o 
   7   1   5       18.28       52.99     41.65 o 
   8   1   5       17.17       52.40     48.37 o 
   9   1   5     8521.03     8355.86    237.62 o 
  10   1   5     2893.38     2984.10    147.89 o 
  11   1   5       50.33       82.07     57.06 o 
  12   1   5      320.50      195.62     66.10 o 
  13   1   5      433.33      351.65     74.06 o 
  14   1   5      132.77       79.97     59.82 o 
  15   1   5      357.07      386.35     84.14 o 
  16   1   5     1399.82     1452.04    111.50 o 
  17   1   5       71.61       36.59     73.08 o 
 -18   2   5       43.14      211.03    182.36 o 
 -17   2   5      121.52      421.06    106.53 o 
 -16   2   5      150.69      228.77     88.83 o 
 -15   2   5       78.33      135.79     66.39 o 
 -14   2   5      623.79      723.77     82.59 o 
 -13   2   5      179.93      121.68     49.95 o 
 -12   2   5      768.21      665.12     71.28 o 
 -11   2   5      167.76      102.23     41.12 o 
 -10   2   5     5063.23     4925.12    263.60 o 
  -9   2   5     6164.27     5930.92    181.15 o 
  -8   2   5     1157.57     1131.80     52.37 o 
  -7   2   5     5509.08     5358.55    135.01 o 
  -6   2   5     4046.17     3889.04    101.65 o 
  -5   2   5     2454.22     2575.20     70.16 o 
  -4   2   5     3958.38     3912.59     91.41 o 
  -3   2   5     8239.06     8473.45    126.38 o 
  -2   2   5     1080.30      927.46     48.75 o 
  -1   2   5       11.00       -2.25     30.94 o 
   0   2   5      222.84      265.66     43.25 o 
   1   2   5     2056.30     1959.08    146.98 o 
   2   2   5    10016.17     9782.25    248.21 o 
   3   2   5     7464.62     7776.52    223.94 o 
   4   2   5      861.33      883.33     78.62 o 
   5   2   5     1106.18     1205.91     94.64 o 
   6   2   5     4114.17     3962.34    287.31 o 
   7   2   5     5728.59     5708.61    324.52 o 
   8   2   5     6425.12     6432.62    206.38 o 
   9   2   5      456.20      479.42     69.08 o 
  10   2   5      715.20      662.31     79.99 o 
  11   2   5     3301.37     3494.69    172.13 o 
  12   2   5     1798.36     1975.43    139.24 o 
  13   2   5     1886.42     1787.03    133.94 o 
  14   2   5      372.86      533.77     97.19 o 
  15   2   5      139.81      262.38     74.16 o 
  16   2   5      143.92       82.35     80.47 o 
 -17   3   5     1985.50     1674.97    184.13 o 
 -16   3   5       33.46      159.26     85.94 o 
 -15   3   5      201.83      159.07     84.95 o 
 -14   3   5      296.59      341.36    190.33 o 
 -13   3   5     2082.70     1691.97    162.83 o 
 -12   3   5      664.88      577.88    105.35 o 
 -11   3   5       71.54      124.46     83.16 o 
 -10   3   5        1.06     -116.59     92.83 o 
  -9   3   5     2824.87     2786.76    235.56 o 
  -8   3   5       11.34       -9.42     56.66 o 
  -7   3   5     2221.69     2102.12    137.87 o 
  -6   3   5      134.09      120.96     71.86 o 
  -5   3   5     8582.36     8054.39    183.97 o 
  -4   3   5      173.73      182.45     22.53 o 
  -3   3   5      389.33      335.78     30.68 o 
  -2   3   5     8637.60     8546.18    221.48 o 
  -1   3   5    22718.73    22670.61    451.88 o 
   0   3   5      671.85      698.31     70.45 o 
   1   3   5       80.43       81.04     42.44 o 
   2   3   5     5545.98     5307.68    192.47 o 
   3   3   5     7815.65     7883.38    242.76 o 
   4   3   5      402.85      365.48     78.34 o 
   5   3   5       45.63      109.54     64.72 o 
   6   3   5     1106.16     1228.80    105.99 o 
   7   3   5      373.67      337.19     69.99 o 
   8   3   5      474.46      576.93    129.21 o 
   9   3   5       21.77      -20.04     51.31 o 
  10   3   5      169.26      207.83     72.06 o 
  11   3   5     3577.55     3584.96    580.92 o 
  12   3   5     1622.81     1406.59    144.50 o 
  13   3   5      819.94      772.06    174.77 o 
  14   3   5      707.58      752.23    169.36 o 
  15   3   5     1351.93     1276.92    219.21 o 
  16   3   5      675.21      581.05    152.54 o 
 -16   4   5     1123.68     1026.36    196.73 o 
 -15   4   5      506.69      522.30    157.38 o 
 -14   4   5      547.87      706.10    154.74 o 
 -13   4   5     1931.43     1724.97    223.76 o 
 -12   4   5     1202.38     1143.39    180.91 o 
 -11   4   5     2367.25     2437.48    250.09 o 
 -10   4   5     2323.61     2371.53    245.12 o 
  -9   4   5     6848.21     6397.79    384.72 o 
  -8   4   5        4.60      127.78     81.70 o 
  -7   4   5      487.28      609.02     89.15 o 
  -6   4   5     1182.83     1228.72    113.96 o 
  -5   4   5     3760.65     3472.12    106.37 o 
  -4   4   5     2856.33     2826.79    126.37 o 
  -3   4   5     1858.31     1838.02     56.55 o 
  -2   4   5      754.44      788.28     78.00 o 
  -1   4   5      981.24      913.64     81.96 o 
   0   4   5     3421.17     3518.60    156.97 o 
   1   4   5     1350.81     1368.70    103.11 o 
   2   4   5      189.62      265.13     59.83 o 
   3   4   5     9629.56     9973.90    289.67 o 
   4   4   5     3710.48     3610.84    173.14 o 
   5   4   5        1.26        2.74     54.10 o 
   6   4   5      279.38      348.31    128.56 o 
   7   4   5     7740.96     7220.32    268.81 o 
   8   4   5       59.18      154.12     64.02 o 
   9   4   5      818.65      876.96    111.04 o 
  10   4   5      118.79       62.66     98.15 o 
  11   4   5     2001.66     1868.93    236.55 o 
  12   4   5      677.80      850.11    189.61 o 
  13   4   5      169.47      269.63    143.99 o 
  14   4   5      366.18      428.12    146.97 o 
  15   4   5       80.16      182.22    141.82 o 
 -15   5   5       81.44       73.14     86.64 o 
 -14   5   5       38.85       38.19     84.58 o 
 -13   5   5        6.80       92.90    105.55 o 
 -12   5   5     2559.76     2312.91    270.12 o 
 -11   5   5        1.36      -81.78     85.57 o 
 -10   5   5       25.15      108.74     95.32 o 
  -9   5   5       48.55      175.75     94.48 o 
  -8   5   5     6363.27     6066.89    390.32 o 
  -7   5   5       79.40        0.38     71.26 o 
  -6   5   5      436.46      484.93    124.54 o 
  -5   5   5      291.40      269.96     44.78 o 
  -4   5   5      324.66      359.69     51.72 o 
  -3   5   5      113.79      165.55     56.71 o 
  -2   5   5       82.85       78.48     43.64 o 
  -1   5   5     1136.00     1167.05    100.08 o 
   0   5   5     1523.84     1559.41    181.81 o 
   1   5   5       46.83       24.91     48.58 o 
   2   5   5     2924.56     2971.17    159.62 o 
   3   5   5     1345.32     1400.75    115.43 o 
   4   5   5     5635.54     5817.81    229.31 o 
   5   5   5       22.11       57.90     54.59 o 
   6   5   5     4137.44     4054.20    320.13 o 
   7   5   5        3.00       36.40     72.22 o 
   8   5   5     2909.74     3101.26    301.15 o 
   9   5   5       11.06      230.87    126.71 o 
  10   5   5     2822.85     2696.97    303.62 o 
  11   5   5       41.98      -50.92    104.67 o 
  12   5   5      400.52      595.99    177.41 o 
  13   5   5       72.84      160.76    120.96 o 
 -13   6   5       26.56      129.92    144.50 o 
 -12   6   5      475.50      595.90    173.94 o 
 -11   6   5      114.58      254.74    134.37 o 
 -10   6   5       71.74      -53.53    101.49 o 
  -9   6   5      271.30      402.04    124.56 o 
  -8   6   5      581.98      892.22    171.79 o 
  -7   6   5      184.52       36.47     78.31 o 
  -6   6   5      333.48      520.31    137.78 o 
  -5   6   5      185.99      307.43    110.74 o 
  -4   6   5     3542.54     3558.82    298.31 o 
  -3   6   5       41.29       62.77     36.64 o 
  -2   6   5      670.53      854.43     82.83 o 
  -1   6   5      220.66      298.67     54.20 o 
   0   6   5     3201.30     3293.79    149.18 o 
   1   6   5     2743.71     2791.24    160.47 o 
   2   6   5     1215.65     1232.24    109.69 o 
   3   6   5        2.55        4.60     90.05 o 
   4   6   5      736.34      880.45    168.18 o 
   5   6   5        3.67       37.87     78.98 o 
   6   6   5      223.74       34.99     79.46 o 
   7   6   5      114.14       68.55     93.80 o 
   8   6   5       61.76      339.35    149.15 o 
   9   6   5       58.94       72.93    104.35 o 
  10   6   5      862.82      958.67    203.91 o 
  11   6   5       46.78      211.13    151.33 o 
 -10   7   5        1.91      -31.09     94.56 o 
  -9   7   5       85.35       68.20     98.00 o 
  -8   7   5      419.71      728.46    166.97 o 
  -7   7   5      543.32      525.75    151.59 o 
  -6   7   5      250.54      324.28    132.64 o 
  -5   7   5      120.59       82.87     82.59 o 
  -4   7   5     1063.67     1100.07    188.97 o 
  -3   7   5       73.16       -4.25     85.79 o 
  -2   7   5      591.02      603.29    144.92 o 
  -1   7   5     1332.38     1482.42    135.12 o 
   0   7   5       22.22      111.80     51.61 o 
   1   7   5      362.72      448.57     88.01 o 
   2   7   5      930.97     1039.96    114.19 o 
   3   7   5      520.47      546.47     87.06 o 
   4   7   5      189.71      122.29     90.76 o 
   5   7   5     1978.09     1942.50    260.28 o 
   6   7   5     1642.38     1576.51    237.94 o 
   7   7   5      124.89      129.49    127.32 o 
   8   7   5      681.31      760.12    197.66 o 
  -5   8   5      786.61      796.02    183.62 o 
  -4   8   5       38.88      160.50    122.51 o 
  -3   8   5      265.55      358.58    136.19 o 
  -2   8   5      131.99      220.80    120.34 o 
  -1   8   5       62.22      100.67    104.98 o 
   0   8   5      143.09      -21.36     76.01 o 
   1   8   5      251.01       89.24    101.70 o 
   2   8   5      103.38       67.93     94.75 o 
   3   8   5      456.05      543.82    156.58 o 
 -18   0   6      873.22     1139.75    264.63 o 
 -16   0   6      286.13      234.99    125.63 o 
 -14   0   6     6029.37     6054.50    470.44 o 
 -12   0   6     3889.33     3843.73    221.65 o 
 -10   0   6     2652.40     2625.32    171.57 o 
  -8   0   6     2108.31     2779.51    184.53 o 
  -6   0   6      127.24        8.10     35.26 o 
  -4   0   6     3417.98     3367.89    185.83 o 
  -2   0   6    77953.30    82826.13   1323.64 o 
   0   0   6     1652.33     1767.77    132.52 o 
   2   0   6    37672.96    39229.10    788.36 o 
   4   0   6      335.35      331.88     74.98 o 
   6   0   6    19968.25    20397.40    572.38 o 
   8   0   6      123.37      230.27     83.61 o 
  10   0   6     2482.58     2505.21    137.91 o 
  12   0   6      183.81      131.73     54.95 o 
  14   0   6     2641.53     2755.59    172.01 o 
  16   0   6      397.35      507.27    129.83 o 
 -18   1   6      317.39      193.53    125.86 o 
 -17   1   6      619.68      691.99    198.70 o 
 -16   1   6      169.28       79.12    108.20 o 
 -15   1   6      289.32      405.62     92.19 o 
 -14   1   6        7.80      129.33     70.43 o 
 -13   1   6       29.30       26.93     50.80 o 
 -12   1   6      562.24      675.60     61.88 o 
 -11   1   6      644.83      702.93     61.45 o 
 -10   1   6     6596.76     6313.36    165.14 o 
  -9   1   6     3176.66     3128.05    249.30 o 
  -8   1   6      622.03      554.14     54.52 o 
  -7   1   6      416.03      500.60     48.42 o 
  -6   1   6    13695.41    12679.61    386.12 o 
  -5   1   6     3645.38     3569.44    112.28 o 
  -4   1   6     2532.44     2368.47     93.50 o 
  -3   1   6     1008.16     1174.66     55.24 o 
  -2   1   6    13890.63    14159.67    257.17 o 
  -1   1   6     6894.34     7154.93    153.40 o 
   0   1   6     1872.79     1822.34     64.27 o 
   1   1   6     4590.61     4525.39     99.57 o 
   2   1   6      183.41      200.39     32.38 o 
   3   1   6     4464.90     4608.85    111.83 o 
   4   1   6      302.45      266.31     39.27 o 
   5   1   6     2819.92     2876.13    134.62 o 
   6   1   6     9281.84     9644.55    268.71 o 
   7   1   6      346.96       71.11     93.49 o 
   8   1   6      140.41      103.67     55.34 o 
   9   1   6      274.14      328.60     58.21 o 
  10   1   6     5672.94     5975.73    213.97 o 
  11   1   6      598.54      642.26    122.05 o 
  12   1   6        2.90      -11.93     47.91 o 
  13   1   6      537.91      394.38     77.09 o 
  14   1   6     1256.73     1352.69    104.76 o 
  15   1   6      950.00     1077.61    106.44 o 
  16   1   6       32.61      180.34     61.10 o 
 -18   2   6      112.62      199.78    172.69 o 
 -17   2   6       36.97      484.25    197.38 o 
 -16   2   6      769.68      912.49    131.87 o 
 -15   2   6      636.26      714.48    174.16 o 
 -14   2   6      140.63      154.20     74.97 o 
 -13   2   6     3756.86     3443.53    350.20 o 
 -12   2   6      380.74      362.78     74.48 o 
 -11   2   6       13.16      133.64     88.02 o 
 -10   2   6      753.39      724.32     44.34 o 
  -9   2   6     2809.03     2506.93     95.42 o 
  -8   2   6     2017.48     1742.53     80.45 o 
  -7   2   6     2573.25     2487.06     55.74 o 
  -6   2   6     1684.82     1563.69     69.31 o 
  -5   2   6     4962.64     4613.89     92.03 o 
  -4   2   6     6229.44     6494.77    170.50 o 
  -3   2   6    11146.31    10963.56    237.68 o 
  -2   2   6     5385.81     5245.55    129.18 o 
  -1   2   6      511.38      512.65     33.13 o 
   0   2   6       93.32      104.39     41.34 o 
   1   2   6      827.42      996.51     83.45 o 
   2   2   6     8288.04     8440.52    240.54 o 
   3   2   6    10728.67    11347.75    286.02 o 
   4   2   6     1534.80     1411.15    102.67 o 
   5   2   6      392.43      463.13     65.05 o 
   6   2   6      263.04      271.26     61.25 o 
   7   2   6     3379.07     3130.32    198.20 o 
   8   2   6     7110.97     6921.36    211.27 o 
   9   2   6     3936.25     4086.18    174.32 o 
  10   2   6       50.39       85.02     57.40 o 
  11   2   6      687.08      762.01     89.01 o 
  12   2   6     1053.21     1245.19    115.49 o 
  13   2   6     2400.45     2419.55    163.03 o 
  14   2   6       47.65       78.29     56.95 o 
  15   2   6      199.81      107.66     83.06 o 
  16   2   6      938.62      983.15    142.46 o 
 -17   3   6       47.47       66.10     81.94 o 
 -16   3   6     1248.22     1366.41    165.08 o 
 -15   3   6        4.66       -3.41     80.97 o 
 -14   3   6     1192.84     1097.29    137.83 o 
 -13   3   6     1519.77     1532.11    158.23 o 
 -12   3   6     5464.53     4836.31    330.70 o 
 -11   3   6        7.12      -92.74     78.37 o 
 -10   3   6       99.51      143.37     81.87 o 
  -9   3   6      355.52      263.51     83.35 o 
  -8   3   6       24.48      122.58     91.57 o 
  -7   3   6      411.25      403.01     78.72 o 
  -6   3   6      186.20      216.18     19.95 o 
  -5   3   6      175.17      149.86     18.81 o 
  -4   3   6     3748.97     3647.47     98.24 o 
  -3   3   6      384.38      354.58     35.42 o 
  -2   3   6      382.21      375.82     39.96 o 
  -1   3   6     6356.65     6254.74    201.45 o 
   0   3   6    16091.85    16268.87    347.64 o 
   1   3   6     1557.58     1493.63    106.23 o 
   2   3   6       67.51      131.40     58.08 o 
   3   3   6     7092.28     7133.62    242.68 o 
   4   3   6    11825.09    11589.85    320.20 o 
   5   3   6      632.68      690.79     85.39 o 
   6   3   6      194.21      163.08     52.00 o 
   7   3   6     1220.18     1122.94    110.09 o 
   8   3   6     1294.27     1177.04    119.57 o 
   9   3   6        0.07      -55.75     55.82 o 
  10   3   6        8.65       76.59     92.19 o 
  11   3   6       83.31      170.68     72.74 o 
  12   3   6      998.30      916.18    122.41 o 
  13   3   6     1107.37     1241.81    207.89 o 
  14   3   6       10.55      -13.17    103.31 o 
  15   3   6      205.70      276.95    137.46 o 
 -16   4   6      105.08       51.84    106.39 o 
 -15   4   6      943.80     1162.95    200.48 o 
 -14   4   6       94.60       77.46     82.59 o 
 -13   4   6      609.15      359.71    117.77 o 
 -12   4   6      587.34      521.99    137.99 o 
 -11   4   6      826.35     1003.67    174.14 o 
 -10   4   6     2389.92     2505.78    253.47 o 
  -9   4   6      404.39      371.46    106.39 o 
  -8   4   6     4365.45     4541.05    226.16 o 
  -7   4   6      775.12      643.56     89.69 o 
  -6   4   6      463.14      354.08    104.40 o 
  -5   4   6      151.58       54.87     52.13 o 
  -4   4   6    11513.74    11186.50    180.92 o 
  -3   4   6      394.47      369.34     37.87 o 
  -2   4   6      101.87      150.95     46.06 o 
  -1   4   6     1051.21     1178.26    221.26 o 
   0   4   6      269.24      270.67     60.39 o 
   1   4   6     1780.45     1703.08    118.48 o 
   2   4   6      728.64      969.48    145.88 o 
   3   4   6     1999.27     1881.64    132.34 o 
   4   4   6     3022.83     2848.64    164.72 o 
   5   4   6     3455.46     3351.47    181.64 o 
   6   4   6      133.88      108.62     59.54 o 
   7   4   6       16.98        4.28     51.81 o 
   8   4   6     6911.94     6653.09    273.73 o 
   9   4   6      460.39      622.78    104.97 o 
  10   4   6        3.70      105.74    115.26 o 
  11   4   6        8.30      123.82    100.34 o 
  12   4   6     2267.24     2069.48    271.88 o 
  13   4   6       67.33      319.01    143.03 o 
  14   4   6      368.41      636.88    171.83 o 
 -14   5   6      588.89      441.93    144.56 o 
 -13   5   6       56.51      -27.06     98.08 o 
 -12   5   6      205.07      202.86     96.25 o 
 -11   5   6     1229.88     1691.60    229.47 o 
 -10   5   6      749.36      642.89    142.74 o 
  -9   5   6      318.46      306.62    109.17 o 
  -8   5   6      588.95      576.71    138.93 o 
  -7   5   6     6192.18     5811.91    319.87 o 
  -6   5   6      890.45     1064.76    119.21 o 
  -5   5   6     1455.42     1297.92     99.92 o 
  -4   5   6      520.83      445.02    110.61 o 
  -3   5   6     4927.99     4880.29    197.17 o 
  -2   5   6      149.23      170.05     70.89 o 
  -1   5   6      332.28      262.26     55.97 o 
   0   5   6     1477.99     1477.02    116.87 o 
   1   5   6       60.60       80.56     56.10 o 
   2   5   6      125.76       89.24     61.77 o 
   3   5   6     1038.47     1155.28    126.67 o 
   4   5   6     1720.61     1958.32    141.52 o 
   5   5   6     2931.05     3207.82    186.97 o 
   6   5   6       71.85      100.38     55.52 o 
   7   5   6     2983.30     3041.83    300.74 o 
   8   5   6       12.94      -42.82     88.21 o 
   9   5   6     2839.15     3093.59    308.19 o 
  10   5   6       27.06     -119.84    127.29 o 
  11   5   6     1936.06     2076.67    272.50 o 
  12   5   6      194.09      380.51    161.11 o 
  13   5   6      414.25      826.48    199.47 o 
 -12   6   6      103.31      119.36    122.50 o 
 -11   6   6      584.97      732.70    184.11 o 
 -10   6   6      144.14       93.97    109.22 o 
  -9   6   6      434.66      333.67    102.72 o 
  -8   6   6      117.40      119.07    101.37 o 
  -7   6   6        0.46       14.12    104.75 o 
  -6   6   6       11.48       45.50     79.48 o 
  -5   6   6      505.70      584.13     96.94 o 
  -4   6   6       42.37      120.23     74.38 o 
  -3   6   6     1335.33     1302.79     96.82 o 
  -2   6   6     1184.16     1182.31    111.92 o 
  -1   6   6     1908.12     1984.55    142.13 o 
   0   6   6       73.76      152.76     58.45 o 
   1   6   6     5037.27     5108.23    228.00 o 
   2   6   6      348.33      397.08     75.11 o 
   3   6   6     1962.49     2294.74    243.25 o 
   4   6   6       10.29       90.72     80.66 o 
   5   6   6      986.64     1301.50    206.17 o 
   6   6   6     1488.74     1817.48    250.83 o 
   7   6   6      473.59      480.95    161.93 o 
   8   6   6        6.45       56.95    110.58 o 
   9   6   6       21.63      237.30    129.48 o 
  10   6   6       48.21      333.69    169.00 o 
  11   6   6      131.46       77.04    111.01 o 
 -10   7   6      319.06      545.22    185.14 o 
  -9   7   6      310.76      505.10    161.02 o 
  -8   7   6      666.98      623.95    183.73 o 
  -7   7   6     1455.21     1571.35    236.63 o 
  -6   7   6     2640.42     2496.65    282.33 o 
  -5   7   6       25.53        4.84     83.60 o 
  -4   7   6      288.74      311.76    118.03 o 
  -3   7   6      973.10     1038.76    185.09 o 
  -2   7   6      372.72      391.30     79.83 o 
  -1   7   6      183.26      195.98     64.39 o 
   0   7   6     1075.09     1243.04    127.28 o 
   1   7   6      336.14      397.18     89.04 o 
   2   7   6        0.87       83.33     59.42 o 
   3   7   6     1124.09     1152.73    125.50 o 
   4   7   6      636.77      925.09    181.27 o 
   5   7   6       98.17       -8.38     94.12 o 
   6   7   6      746.10     1129.28    217.62 o 
   7   7   6     1244.89     1366.85    231.32 o 
   8   7   6       20.55      257.47    141.60 o 
  -4   8   6      312.94      393.27    141.71 o 
  -3   8   6      127.44       55.72     83.78 o 
  -2   8   6       86.47      179.93    104.79 o 
  -1   8   6      674.20      757.64    172.67 o 
   0   8   6      748.43      653.44    158.57 o 
   1   8   6       49.45       57.91     74.76 o 
   2   8   6      435.77      421.88    141.71 o 
 -17   0   7      375.93      536.83    211.38 o 
 -15   0   7     1014.67     1496.15    256.43 o 
 -13   0   7     2646.15     2698.47    223.60 o 
 -11   0   7     1033.80      894.04    108.00 o 
  -9   0   7    11675.92    10747.50    402.52 o 
  -7   0   7     4139.59     4133.65    224.29 o 
  -5   0   7      476.59      541.50     84.94 o 
  -3   0   7     2840.39     2791.91    183.66 o 
  -1   0   7    43300.86    43784.63    861.37 o 
   1   0   7      737.53      680.92     91.92 o 
   3   0   7    37871.46    41280.35    690.71 o 
   5   0   7       12.55       25.82     57.75 o 
   7   0   7    18351.90    16985.43   1577.36 o 
   9   0   7      106.55      104.86     48.41 o 
  11   0   7     1276.22     1222.02    106.74 o 
  13   0   7      523.77      531.84     80.99 o 
  15   0   7     1823.10     1935.91    152.89 o 
 -18   1   7      163.92      108.19    108.90 o 
 -17   1   7      225.87      405.68    196.48 o 
 -16   1   7     1272.56     1859.59    291.56 o 
 -15   1   7     1409.87     1455.11    147.13 o 
 -14   1   7      128.07      149.20     60.62 o 
 -13   1   7       92.37      148.38     68.60 o 
 -12   1   7      684.31      720.90    120.96 o 
 -11   1   7       78.82       48.66     44.15 o 
 -10   1   7      759.09      695.68     96.95 o 
  -9   1   7     3274.63     3323.89    133.10 o 
  -8   1   7     3666.86     3803.53    203.43 o 
  -7   1   7     3630.36     3712.24    127.89 o 
  -6   1   7     1899.30     1968.54     91.46 o 
  -5   1   7    16053.17    15596.25    341.21 o 
  -4   1   7       10.59       30.60     22.85 o 
  -3   1   7      647.30      681.95     49.75 o 
  -2   1   7      788.29      835.65     41.62 o 
  -1   1   7    23996.36    23274.73    244.13 o 
   0   1   7     6369.27     6268.14    191.38 o 
   1   1   7     5706.08     5581.19    109.42 o 
   2   1   7      220.06      197.23     25.40 o 
   3   1   7     2057.91     2139.91     97.20 o 
   4   1   7     6715.66     6491.61    220.33 o 
   5   1   7       71.55       87.61     36.26 o 
   6   1   7     2815.60     2918.01    134.16 o 
   7   1   7     1846.13     1826.31    130.22 o 
   8   1   7      287.45      301.47     99.19 o 
   9   1   7      236.63      249.79     48.71 o 
  10   1   7     1583.44     1614.95    102.93 o 
  11   1   7     5385.52     5663.31    192.72 o 
  12   1   7      484.50      538.52     70.32 o 
  13   1   7      444.08      501.63     76.23 o 
  14   1   7       13.02       42.83     58.18 o 
  15   1   7     2377.25     2345.89    135.16 o 
  16   1   7      391.31      346.41     87.27 o 
 -18   2   7       41.40      538.34    213.01 o 
 -17   2   7      976.64     1384.80    274.98 o 
 -16   2   7     1617.00     1514.40    218.44 o 
 -15   2   7      106.49      196.67    199.45 o 
 -14   2   7      159.43       95.56    115.45 o 
 -13   2   7      781.10      822.14    116.12 o 
 -12   2   7      436.79      460.65     86.28 o 
 -11   2   7     1014.15     1114.60    129.79 o 
 -10   2   7      433.61      389.50     44.43 o 
  -9   2   7       26.66       97.37     59.15 o 
  -8   2   7     7085.92     6660.78    348.57 o 
  -7   2   7     4545.60     4360.54    105.62 o 
  -6   2   7     5202.85     5141.02    126.88 o 
  -5   2   7     3944.06     3736.97    228.40 o 
  -4   2   7     6556.32     6639.36    192.77 o 
  -3   2   7     6614.77     6247.14    188.74 o 
  -2   2   7     4897.77     4867.96    133.94 o 
  -1   2   7     1220.53     1186.56     53.71 o 
   0   2   7     6341.40     6765.11    154.49 o 
   1   2   7     4163.84     4389.73    184.58 o 
   2   2   7    11841.99    12130.86    306.82 o 
   3   2   7     9435.63     9829.09    279.07 o 
   4   2   7      827.30      827.04     87.30 o 
   5   2   7      437.53      418.71     68.61 o 
   6   2   7       88.15       68.36     45.38 o 
   7   2   7     1715.43     1778.18    134.02 o 
   8   2   7     5099.48     5307.17    233.29 o 
   9   2   7     1975.41     2135.98    125.33 o 
  10   2   7     2336.95     2151.53    135.17 o 
  11   2   7      220.37      181.93     93.07 o 
  12   2   7     1429.35     1217.25    113.02 o 
  13   2   7     2561.61     2628.57    168.04 o 
  14   2   7     1761.75     1984.23    153.09 o 
  15   2   7       60.76       93.59     68.42 o 
  16   2   7       61.53      174.17     64.61 o 
 -17   3   7      206.04      541.53    120.24 o 
 -16   3   7      575.43      591.68    191.68 o 
 -15   3   7      676.62      717.26    120.03 o 
 -14   3   7        1.27      197.97    223.23 o 
 -13   3   7     2177.22     2073.14    225.27 o 
 -12   3   7     2941.45     2937.55    261.18 o 
 -11   3   7     3356.76     2945.03    257.37 o 
 -10   3   7       11.21      -46.86     72.40 o 
  -9   3   7      432.65      417.90    117.01 o 
  -8   3   7      835.79      753.18    124.14 o 
  -7   3   7     9261.86     9152.01    176.82 o 
  -6   3   7      110.82      104.99     20.51 o 
  -5   3   7       50.18       43.98     26.07 o 
  -4   3   7        0.45       -4.34     23.85 o 
  -3   3   7     2324.54     2263.99     95.91 o 
  -2   3   7      149.95      176.55     22.11 o 
  -1   3   7      137.58      141.59     40.32 o 
   0   3   7     4095.15     3931.38    173.20 o 
   1   3   7     6793.60     6362.11    226.68 o 
   2   3   7     2485.75     2465.35    159.52 o 
   3   3   7      602.98      682.72    158.45 o 
   4   3   7     5980.45     5960.22    233.01 o 
   5   3   7    11381.08    11455.09    334.20 o 
   6   3   7     1434.95     1428.67    122.41 o 
   7   3   7      609.05      641.64     89.58 o 
   8   3   7     2307.90     2303.27    192.35 o 
   9   3   7     2603.98     2618.74    177.66 o 
  10   3   7      434.86      588.37     96.49 o 
  11   3   7      341.32      321.24     79.93 o 
  12   3   7     1057.44     1064.06    141.07 o 
  13   3   7      313.66      378.00    149.58 o 
  14   3   7       28.39      296.06    132.21 o 
  15   3   7       22.42      113.13    110.21 o 
 -16   4   7        3.01      -24.50     96.69 o 
 -15   4   7      304.05      154.94    104.67 o 
 -14   4   7      244.27      537.60    139.25 o 
 -13   4   7       82.81       71.73     73.95 o 
 -12   4   7      404.61       99.45     81.42 o 
 -11   4   7        6.91       29.67     81.61 o 
 -10   4   7     3246.75     3096.77    276.73 o 
  -9   4   7      709.95      762.62    139.36 o 
  -8   4   7        3.30      112.32     61.91 o 
  -7   4   7     3599.12     3659.62    285.64 o 
  -6   4   7      629.66      578.33    122.06 o 
  -5   4   7     3301.53     3073.78    149.25 o 
  -4   4   7     1732.00     1743.97     74.86 o 
  -3   4   7     7508.55     7272.89    167.59 o 
  -2   4   7      769.87      759.53     80.43 o 
  -1   4   7        2.65       72.72     77.14 o 
   0   4   7      121.31      102.83     72.60 o 
   1   4   7     4322.35     4217.84    192.38 o 
   2   4   7     3579.91     3763.14    185.88 o 
   3   4   7       10.94       -1.63     51.57 o 
   4   4   7     1849.19     1663.38    134.88 o 
   5   4   7      833.62      868.59    101.63 o 
   6   4   7     1860.59     1997.41    154.06 o 
   7   4   7      291.25      283.29     69.14 o 
   8   4   7      567.02      564.20    173.94 o 
   9   4   7     1831.19     2110.27    244.90 o 
  10   4   7     1720.69     1744.87    240.32 o 
  11   4   7      111.01       85.94    110.78 o 
  12   4   7       55.83      244.18    146.61 o 
  13   4   7     2755.24     2813.41    323.07 o 
  14   4   7      144.96      237.15    131.62 o 
 -14   5   7       26.83      273.50    135.49 o 
 -13   5   7      124.46      277.76    122.64 o 
 -12   5   7       11.81       17.56    100.00 o 
 -11   5   7      424.14      652.69    150.80 o 
 -10   5   7     1728.97     1859.47    236.13 o 
  -9   5   7      530.19      450.84    121.37 o 
  -8   5   7      515.99      512.06     94.77 o 
  -7   5   7       18.97      -55.91     56.15 o 
  -6   5   7     4831.25     4615.02    335.30 o 
  -5   5   7      114.83      179.03     49.34 o 
  -4   5   7     1687.04     1729.10    205.53 o 
  -3   5   7      263.25      249.01     58.55 o 
  -2   5   7     7631.90     7639.07    365.13 o 
  -1   5   7       58.19      139.11     60.81 o 
   0   5   7     1191.57     1139.60    106.76 o 
   1   5   7     2365.16     2432.78    156.00 o 
   2   5   7      307.50      351.53     69.40 o 
   3   5   7       80.55      112.71     58.45 o 
   4   5   7        2.16       43.39     54.39 o 
   5   5   7      978.64     1064.14    118.65 o 
   6   5   7      497.28      622.93     96.11 o 
   7   5   7       40.29      -27.39     95.17 o 
   8   5   7     2295.92     2379.56    282.01 o 
   9   5   7      479.03      415.99    151.40 o 
  10   5   7     1577.21     1685.35    238.61 o 
  11   5   7       56.81       34.31     89.05 o 
  12   5   7     1505.32     1875.25    269.87 o 
 -12   6   7       58.73      -46.01     99.01 o 
 -11   6   7        0.81       85.35     90.11 o 
 -10   6   7     2826.53     3067.49    318.06 o 
  -9   6   7      351.28      326.47    138.22 o 
  -8   6   7      226.30      310.78    144.62 o 
  -7   6   7       64.77      167.85    120.26 o 
  -6   6   7      975.90     1041.92    129.40 o 
  -5   6   7       79.24      120.77    106.51 o 
  -4   6   7       99.33      197.69     87.95 o 
  -3   6   7      736.61      788.01     93.83 o 
  -2   6   7     1165.21     1193.23    115.43 o 
  -1   6   7      103.99       54.99     48.77 o 
   0   6   7     1489.59     1470.74    128.36 o 
   1   6   7      303.74      308.97     75.17 o 
   2   6   7     1829.83     2071.42    155.19 o 
   3   6   7      181.00      310.93    118.70 o 
   4   6   7     2552.01     2596.69    279.25 o 
   5   6   7        2.14      -37.57     77.65 o 
   6   6   7     3131.47     3463.06    326.29 o 
   7   6   7      529.71      741.82    190.88 o 
   8   6   7     1138.09     1276.19    227.83 o 
   9   6   7       25.83      152.54    131.70 o 
  10   6   7      103.52      223.33    142.19 o 
  -9   7   7       20.48      451.80    150.27 o 
  -8   7   7      127.14      105.34    107.60 o 
  -7   7   7      321.84      586.16    155.64 o 
  -6   7   7      601.68      687.44    162.14 o 
  -5   7   7      615.75      962.68    189.52 o 
  -4   7   7      158.53      147.01    193.72 o 
  -3   7   7        1.71      -24.75     66.36 o 
  -2   7   7     1151.08     1370.94    142.96 o 
  -1   7   7     1595.49     1419.06    112.40 o 
   0   7   7        2.34        9.31     94.89 o 
   1   7   7      940.74     1322.14    200.45 o 
   2   7   7      745.57      997.87    190.52 o 
   3   7   7       26.97       49.06     96.10 o 
   4   7   7      450.32      450.08    143.22 o 
   5   7   7     1059.46     1290.27    217.07 o 
   6   7   7        0.80      179.01    133.05 o 
   7   7   7      339.18      482.01    157.38 o 
  -2   8   7      150.96      233.38    118.70 o 
  -1   8   7       66.60      159.29    107.72 o 
   0   8   7      337.56      297.81    114.72 o 
 -18   0   8      523.34      707.32    219.58 o 
 -16   0   8      406.00      576.07    190.08 o 
 -14   0   8     2973.50     3240.05    337.23 o 
 -12   0   8     3770.02     3866.51    192.54 o 
 -10   0   8      831.68      918.63    129.61 o 
  -8   0   8     8988.96     8791.23    355.34 o 
  -6   0   8     4601.99     4507.17    246.42 o 
  -4   0   8     5273.98     5164.96    263.30 o 
  -2   0   8        0.89       29.27     19.39 o 
   0   0   8    22675.10    24029.57    612.85 o 
   2   0   8      857.17      857.24     45.89 o 
   4   0   8    43284.50    47067.95    818.56 o 
   6   0   8        8.56      -28.45     62.03 o 
   8   0   8     6851.75     6735.61    268.02 o 
  10   0   8       10.95       14.26     50.34 o 
  12   0   8     2869.18     2734.42    163.43 o 
  14   0   8       37.88       47.51     76.19 o 
  16   0   8      260.94      444.23    276.99 o 
 -18   1   8      403.56      291.82    120.08 o 
 -17   1   8      363.27      390.76    167.16 o 
 -16   1   8      742.74      777.90    211.27 o 
 -15   1   8      116.29      304.58     85.08 o 
 -14   1   8     1423.81     1735.82    322.21 o 
 -13   1   8      502.84      595.57     97.20 o 
 -12   1   8      693.23      449.51    101.60 o 
 -11   1   8     4155.84     4247.66    297.09 o 
 -10   1   8     1182.49     1236.47     89.53 o 
  -9   1   8      673.89      747.44     71.51 o 
  -8   1   8      240.54      181.85     46.66 o 
  -7   1   8       98.37       17.04     33.59 o 
  -6   1   8      217.65      224.92     38.94 o 
  -5   1   8     3079.74     3097.08    138.35 o 
  -4   1   8    13918.68    13117.97    484.50 o 
  -3   1   8     5228.43     5153.22    261.37 o 
  -2   1   8     3150.42     3222.55     90.93 o 
  -1   1   8     2914.55     3108.87     90.53 o 
   0   1   8    19154.08    19493.07    390.23 o 
   1   1   8    12282.93    11998.91    427.75 o 
   2   1   8      746.86      736.22     62.47 o 
   3   1   8        3.91       48.38     31.78 o 
   4   1   8     8015.46     8277.74    262.39 o 
   5   1   8     4704.80     4589.45    147.55 o 
   6   1   8      415.77      410.38     50.55 o 
   7   1   8     1010.20      894.79    166.54 o 
   8   1   8        6.48       27.44     43.16 o 
   9   1   8     2216.06     2220.73    115.40 o 
  10   1   8      126.49      185.84     50.60 o 
  11   1   8      316.35      424.00     67.12 o 
  12   1   8     3448.48     3587.59    164.30 o 
  13   1   8       80.53      160.30     55.44 o 
  14   1   8        5.45      -10.59     46.62 o 
  15   1   8       27.46       80.72     53.21 o 
 -17   2   8       58.13      118.54    142.49 o 
 -16   2   8      104.69      247.91     88.05 o 
 -15   2   8     1147.51     1092.68    132.35 o 
 -14   2   8      516.84      499.84    135.01 o 
 -13   2   8      704.82      574.34    106.11 o 
 -12   2   8     1362.71     1254.37    297.54 o 
 -11   2   8      737.89      754.55     87.18 o 
 -10   2   8     1372.00     1386.02    132.48 o 
  -9   2   8     1352.91     1412.32     93.57 o 
  -8   2   8      415.19      412.26     63.16 o 
  -7   2   8     6308.11     6211.77    195.21 o 
  -6   2   8     1682.11     1561.81    194.22 o 
  -5   2   8     1223.59     1179.37     88.33 o 
  -4   2   8      454.82      400.45     85.90 o 
  -3   2   8    10196.91    10457.19    397.00 o 
  -2   2   8    11291.15    11556.72    282.81 o 
  -1   2   8     2667.06     2641.71     82.40 o 
   0   2   8     4670.71     4812.31    120.31 o 
   1   2   8     1064.89     1078.11     71.90 o 
   2   2   8      583.50      529.71     64.33 o 
   3   2   8     4218.60     4259.45    190.87 o 
   4   2   8     1318.39     1181.78    108.52 o 
   5   2   8      883.61      848.30     94.01 o 
   6   2   8      102.29      150.07     59.81 o 
   7   2   8     1162.72     1079.48    113.50 o 
   8   2   8     4351.29     4015.99    214.48 o 
   9   2   8     3600.82     3688.25    274.45 o 
  10   2   8      318.70      247.08     75.80 o 
  11   2   8      187.98      315.52     86.26 o 
  12   2   8       59.18      167.17     81.48 o 
  13   2   8     1214.72     1183.20     94.80 o 
  14   2   8     1105.11     1025.68     86.97 o 
  15   2   8      910.41      979.85    121.17 o 
 -17   3   8      109.36      115.65     76.84 o 
 -16   3   8       56.54      136.52     84.78 o 
 -15   3   8      259.81      351.72     97.13 o 
 -14   3   8      716.84      636.67    144.23 o 
 -13   3   8       38.52       22.32     74.74 o 
 -12   3   8     1051.35     1084.41    170.18 o 
 -11   3   8     1651.87     1527.13    190.30 o 
 -10   3   8     2679.87     2507.85    240.39 o 
  -9   3   8        3.07       98.03     84.00 o 
  -8   3   8     1164.69     1247.60     78.74 o 
  -7   3   8     6401.79     6199.59    173.53 o 
  -6   3   8    10681.89     9970.19    474.35 o 
  -5   3   8        4.09        5.44     25.51 o 
  -4   3   8      474.96      517.81     62.70 o 
  -3   3   8      128.32      130.11     28.67 o 
  -2   3   8      140.36      186.43     37.89 o 
  -1   3   8      102.48      116.37     24.48 o 
   0   3   8     1734.76     1780.18    125.10 o 
   1   3   8       84.04      141.52     57.17 o 
   2   3   8     3139.76     3134.75    170.87 o 
   3   3   8      652.15      760.18     94.73 o 
   4   3   8       38.94       91.78     59.11 o 
   5   3   8     4496.91     4445.07    217.08 o 
   6   3   8    10705.11    10563.42    343.86 o 
   7   3   8     1150.22     1160.41    150.68 o 
   8   3   8      230.85      318.13     84.38 o 
   9   3   8     1790.80     1729.54    154.29 o 
  10   3   8     3687.47     3683.55    220.95 o 
  11   3   8      585.05      575.41    104.50 o 
  12   3   8       55.57      -11.37     65.05 o 
  13   3   8      368.97      336.81    137.53 o 
  14   3   8      180.32      295.66    132.78 o 
 -16   4   8      169.03      256.26    120.40 o 
 -15   4   8       62.23       70.37     96.66 o 
 -14   4   8     1138.26     1131.14    203.36 o 
 -13   4   8      564.75      550.06    140.49 o 
 -12   4   8       18.33       -7.10     88.97 o 
 -11   4   8        6.78       62.61     91.95 o 
 -10   4   8       66.05      116.72    202.51 o 
  -9   4   8     2721.34     2613.80    234.05 o 
  -8   4   8      786.98      893.99    163.38 o 
  -7   4   8      606.47      701.07    148.09 o 
  -6   4   8     1513.39     1469.63    186.38 o 
  -5   4   8     1428.67     1441.78     81.46 o 
  -4   4   8     1250.58     1270.89     70.72 o 
  -3   4   8      609.13      655.95     56.13 o 
  -2   4   8    11789.55    12240.62    449.59 o 
  -1   4   8      300.64      308.67     63.55 o 
   0   4   8      634.21      591.27     82.81 o 
   1   4   8     4691.42     4674.33    213.33 o 
   2   4   8     8619.93     8199.97    291.92 o 
   3   4   8     1177.83     1224.65    121.04 o 
   4   4   8      284.09      213.35     95.53 o 
   5   4   8      133.33      122.81     55.86 o 
   6   4   8       26.58       91.68    109.97 o 
   7   4   8      894.34      935.03    116.58 o 
   8   4   8      241.85      329.29     82.55 o 
   9   4   8      522.19      534.52     98.89 o 
  10   4   8     1300.20     1544.48    233.63 o 
  11   4   8      493.19      436.14    136.80 o 
  12   4   8      176.27      352.91    169.97 o 
  13   4   8       18.41       26.22    116.41 o 
 -14   5   8       52.86      123.96    120.34 o 
 -13   5   8      479.64      383.50    137.00 o 
 -12   5   8      209.43      153.45     91.78 o 
 -11   5   8      448.73      604.04    169.86 o 
 -10   5   8      565.01      498.28    130.34 o 
  -9   5   8      226.42      271.50     83.05 o 
  -8   5   8      569.58      564.53     98.03 o 
  -7   5   8      328.20      364.74    122.44 o 
  -6   5   8      833.08     1048.84    181.00 o 
  -5   5   8     4635.03     4572.28    206.31 o 
  -4   5   8      434.48      423.63    108.93 o 
  -3   5   8     1187.88     1117.45    109.20 o 
  -2   5   8       30.71       58.88     43.78 o 
  -1   5   8     7024.13     6796.72    263.28 o 
   0   5   8      123.24      223.85     66.91 o 
   1   5   8     1468.17     1469.93    129.48 o 
   2   5   8      182.65      192.54     63.46 o 
   3   5   8     2240.85     2222.36    161.02 o 
   4   5   8        0.50       83.61     61.36 o 
   5   5   8      229.27      289.95    223.69 o 
   6   5   8     1214.40     1166.93    341.04 o 
   7   5   8       62.67       50.52     87.41 o 
   8   5   8      357.87      508.54    154.90 o 
   9   5   8     1044.02     1032.90    219.45 o 
  10   5   8     1031.47     1361.74    237.64 o 
  11   5   8     1059.99     1133.23    213.48 o 
  12   5   8       94.56      311.99    135.55 o 
 -12   6   8      168.28      107.99     88.78 o 
 -11   6   8      124.22      107.86     99.19 o 
 -10   6   8       68.56      186.15    130.16 o 
  -9   6   8     3231.88     3818.24    355.03 o 
  -8   6   8      380.63      618.19    159.09 o 
  -7   6   8      246.01      202.46     73.55 o 
  -6   6   8        5.96       39.44     54.76 o 
  -5   6   8     3352.96     3527.23    312.57 o 
  -4   6   8     1068.39     1054.47    168.23 o 
  -3   6   8      174.05      202.75    112.58 o 
  -2   6   8       34.62       10.92     48.70 o 
  -1   6   8       98.37       94.10     58.54 o 
   0   6   8       25.17      -34.51     47.24 o 
   1   6   8       17.59       43.80     52.45 o 
   2   6   8      343.49      395.87     83.83 o 
   3   6   8     2644.64     2704.23    183.41 o 
   4   6   8      389.01      423.03    137.38 o 
   5   6   8      959.34      924.79    189.75 o 
   6   6   8       67.52      150.95    128.25 o 
   7   6   8     3160.62     3278.62    335.70 o 
   8   6   8      601.55      591.46    172.72 o 
   9   6   8     1442.63     1730.19    263.08 o 
  10   6   8        1.37       84.42    138.27 o 
  -9   7   8       40.53      226.74    157.79 o 
  -8   7   8       30.55      172.42    137.89 o 
  -7   7   8       60.36      286.27    131.36 o 
  -6   7   8     1024.68     1072.57    215.83 o 
  -5   7   8      697.12      698.23    119.13 o 
  -4   7   8      578.74      607.51    103.58 o 
  -3   7   8      473.58      452.04     99.06 o 
  -2   7   8      172.16       59.38    159.20 o 
  -1   7   8     1277.51     1399.09    139.42 o 
   0   7   8      660.64      779.73    156.44 o 
   1   7   8       42.46      -71.86     88.21 o 
   2   7   8      314.37      433.71    132.24 o 
   3   7   8     1120.04     1471.75    238.32 o 
   4   7   8      469.07      444.88    128.21 o 
   5   7   8       62.65       69.80     89.18 o 
   6   7   8      744.84      657.58    179.57 o 
 -17   0   9      376.91      225.12    138.47 o 
 -15   0   9       13.78     -341.77    170.89 o 
 -13   0   9     1073.36     1329.71    157.03 o 
 -11   0   9     4378.39     4363.48    220.04 o 
  -9   0   9     2995.53     3143.80    222.05 o 
  -7   0   9    11232.59    10964.25    414.41 o 
  -5   0   9     4100.68     4115.84    167.21 o 
  -3   0   9     6619.70     6503.28    432.43 o 
  -1   0   9      337.31      428.10    100.30 o 
   1   0   9    26406.38    28917.66    725.43 o 
   3   0   9       10.20       34.59     23.05 o 
   5   0   9    24459.79    24588.01   1287.47 o 
   7   0   9      326.02      323.54    196.45 o 
   9   0   9    23159.99    23656.14    640.45 o 
  11   0   9      429.23      525.58     99.76 o 
  13   0   9     4369.35     4659.19    300.69 o 
  15   0   9        6.08       52.70     73.74 o 
 -18   1   9      145.62       56.30    158.17 o 
 -17   1   9      813.74     1512.26    293.35 o 
 -16   1   9      228.30      384.66    168.46 o 
 -15   1   9     1578.25     1573.98    212.53 o 
 -14   1   9        1.48      -55.99    119.06 o 
 -13   1   9     1459.79     1723.03    147.88 o 
 -12   1   9      577.68      499.74     75.13 o 
 -11   1   9     2610.83     2442.82    128.93 o 
 -10   1   9     3835.16     4117.34    170.38 o 
  -9   1   9     2441.56     2469.08    120.19 o 
  -8   1   9      110.77      145.31     45.06 o 
  -7   1   9      259.14      362.55     50.18 o 
  -6   1   9     2510.47     2560.47    111.46 o 
  -5   1   9       53.30      107.19     34.61 o 
  -4   1   9     5245.04     5067.24    209.09 o 
  -3   1   9     4410.81     4225.25    249.63 o 
  -2   1   9     1800.07     1856.25    121.71 o 
  -1   1   9      241.57      187.23     30.73 o 
   0   1   9       50.27       27.11     12.97 o 
   1   1   9    16972.37    16127.02    608.15 o 
   2   1   9      432.41      329.64     73.91 o 
   3   1   9      472.37      365.00     59.13 o 
   4   1   9      229.99      195.22     64.97 o 
   5   1   9    11768.30    11403.93    269.63 o 
   6   1   9     2528.70     2471.03    105.05 o 
   7   1   9      144.64       84.96     52.57 o 
   8   1   9     3847.96     3847.76    249.13 o 
   9   1   9     1178.38     1197.48     89.48 o 
  10   1   9     1697.93     1667.78    106.23 o 
  11   1   9        8.12      -18.29     70.15 o 
  12   1   9      689.42      667.53     80.77 o 
  13   1   9      612.41      703.32     76.02 o 
  14   1   9       67.42      135.16     51.24 o 
  15   1   9       36.73       33.21     50.23 o 
 -17   2   9      171.21      721.53    219.32 o 
 -16   2   9       12.42       70.53     63.56 o 
 -15   2   9      508.78      721.89    196.75 o 
 -14   2   9     1317.13     1403.29    153.28 o 
 -13   2   9      466.81      567.49     99.82 o 
 -12   2   9      998.88      777.22    186.37 o 
 -11   2   9      972.97     1062.69    129.46 o 
 -10   2   9     2291.38     2462.36    167.08 o 
  -9   2   9       17.61       41.81     32.23 o 
  -8   2   9      879.90      855.69     69.18 o 
  -7   2   9     1710.94     1585.15    104.70 o 
  -6   2   9      456.62      407.64     60.45 o 
  -5   2   9     1383.75     1339.00    128.38 o 
  -4   2   9      511.51      509.85     66.79 o 
  -3   2   9       79.67       88.62     39.28 o 
  -2   2   9     6978.56     6903.72    226.98 o 
  -1   2   9     1117.58     1024.47    100.39 o 
   0   2   9     3181.31     3150.44    102.73 o 
   1   2   9     6500.52     6569.29    179.66 o 
   2   2   9     1326.22     1223.97     99.10 o 
   3   2   9     7407.57     7684.98    272.64 o 
   4   2   9     3668.49     3683.83    191.99 o 
   5   2   9      231.86      250.51     50.70 o 
   6   2   9     3198.81     3045.77    146.26 o 
   7   2   9     7040.46     6673.84    223.26 o 
   8   2   9     3247.41     3147.89    159.72 o 
   9   2   9     2545.06     2517.84    147.84 o 
  10   2   9       20.52       62.85     55.82 o 
  11   2   9      253.49      250.79     69.36 o 
  12   2   9        3.60       45.12     56.96 o 
  13   2   9      542.38      457.02     85.19 o 
  14   2   9      803.21      925.41    109.29 o 
  15   2   9      292.13      372.72     84.78 o 
 -16   3   9        1.70      120.85     99.47 o 
 -15   3   9      232.39       95.82     79.42 o 
 -14   3   9        1.90      -17.55     81.93 o 
 -13   3   9      350.27      564.53    134.65 o 
 -12   3   9        5.09      -38.04     83.84 o 
 -11   3   9      252.05      270.49    103.63 o 
 -10   3   9     1064.04     1603.41    205.13 o 
  -9   3   9     5193.71     4807.38    338.72 o 
  -8   3   9       15.47       46.21     80.02 o 
  -7   3   9     3910.97     3781.60    149.18 o 
  -6   3   9     6307.26     6199.98    241.49 o 
  -5   3   9     6521.44     6350.07    209.25 o 
  -4   3   9       14.57       55.41     36.58 o 
  -3   3   9       14.86        7.10     69.60 o 
  -2   3   9     3621.14     3641.22    175.75 o 
  -1   3   9     5112.93     5147.61    126.07 o 
   0   3   9      978.58      968.84     70.69 o 
   1   3   9      172.47      159.11     41.30 o 
   2   3   9       61.90      140.77     67.11 o 
   3   3   9      745.48      686.56    189.73 o 
   4   3   9      372.24      363.95     70.60 o 
   5   3   9       26.00       57.22     56.03 o 
   6   3   9     1922.43     1934.91    181.86 o 
   7   3   9     7152.12     7174.16    296.72 o 
   8   3   9      419.20      414.81    135.46 o 
   9   3   9       30.68       63.15     67.43 o 
  10   3   9     1016.62     1029.36    129.74 o 
  11   3   9     4688.11     4501.27    258.28 o 
  12   3   9      743.71      992.86    137.14 o 
  13   3   9      196.78      627.02    185.68 o 
  14   3   9      328.12      711.67    192.56 o 
 -15   4   9     1026.47      990.11    188.98 o 
 -14   4   9      473.95      517.02    140.61 o 
 -13   4   9     1196.61     1100.00    193.79 o 
 -12   4   9      734.02      982.71    177.69 o 
 -11   4   9      135.27      148.93    100.91 o 
 -10   4   9      172.64      130.28     59.26 o 
  -9   4   9     1211.47     1167.46    189.20 o 
  -8   4   9     1379.41     1441.72    191.90 o 
  -7   4   9      228.42      181.60     96.91 o 
  -6   4   9      205.06      196.23    107.60 o 
  -5   4   9      522.37      583.11    133.07 o 
  -4   4   9     3627.54     3561.55    136.42 o 
  -3   4   9     3215.72     3281.64    125.11 o 
  -2   4   9      804.29      839.50     49.44 o 
  -1   4   9     5360.20     5457.82    155.21 o 
   0   4   9     2246.40     2294.76    171.20 o 
   1   4   9      200.32      189.02     62.82 o 
   2   4   9      252.56      269.01    112.45 o 
   3   4   9    11433.29    11248.48    363.08 o 
   4   4   9     1330.74     1368.81    134.35 o 
   5   4   9      226.02      254.53    106.54 o 
   6   4   9      408.20      530.37    132.54 o 
   7   4   9     1508.13     1464.55    202.81 o 
   8   4   9     2438.06     2429.39    187.18 o 
   9   4   9       36.82      127.63     79.94 o 
  10   4   9     1025.86     1244.16    151.69 o 
  11   4   9      554.59      814.07    179.14 o 
  12   4   9     1375.52     1265.82    225.79 o 
  13   4   9       22.23      222.87    139.05 o 
 -14   5   9       42.68       53.63     87.50 o 
 -13   5   9       19.20      159.63    106.62 o 
 -12   5   9     1377.45     1328.01    212.32 o 
 -11   5   9      274.73      195.52    100.27 o 
 -10   5   9      164.90      336.43    144.70 o 
  -9   5   9      429.86      464.46     92.90 o 
  -8   5   9      114.62      239.72    124.46 o 
  -7   5   9      255.72      139.88     94.95 o 
  -6   5   9        2.20       29.84     76.78 o 
  -5   5   9      818.68      684.68    146.42 o 
  -4   5   9     2061.03     1979.89    138.17 o 
  -3   5   9      256.95      245.32     66.87 o 
  -2   5   9      809.73      989.15    106.60 o 
  -1   5   9     1091.90     1163.44    118.74 o 
   0   5   9     5779.83     6050.06    262.06 o 
   1   5   9       25.36      153.20     64.34 o 
   2   5   9     2455.52     2541.42    232.82 o 
   3   5   9        5.38      -13.06     62.31 o 
   4   5   9     4033.03     3782.07    221.11 o 
   5   5   9       96.14      148.69     71.70 o 
   6   5   9     1248.57     1136.08    132.37 o 
   7   5   9      342.38      388.58    148.82 o 
   8   5   9      163.00      205.57    125.89 o 
   9   5   9       58.89      192.51    140.42 o 
  10   5   9       58.49      251.91    158.91 o 
  11   5   9      460.18      660.36    172.21 o 
 -12   6   9      150.27      487.20    170.68 o 
 -11   6   9      152.65      395.70    151.31 o 
 -10   6   9        8.21       19.12    106.19 o 
  -9   6   9      245.12      314.00    130.85 o 
  -8   6   9     3123.16     3355.25    235.78 o 
  -7   6   9      366.26      471.59    130.51 o 
  -6   6   9      288.68      399.63    128.98 o 
  -5   6   9      379.76      363.08    127.89 o 
  -4   6   9     2503.03     2159.13    244.94 o 
  -3   6   9      343.77      278.12     90.21 o 
  -2   6   9      470.44      387.82     75.66 o 
  -1   6   9       24.03       35.17     52.61 o 
   0   6   9      156.66       98.30     55.49 o 
   1   6   9      440.87      425.43    149.06 o 
   2   6   9       90.01      173.83    149.18 o 
   3   6   9      525.19      719.97    111.07 o 
   4   6   9       16.17        0.29     83.90 o 
   5   6   9      298.91      229.38    110.28 o 
   6   6   9     1811.92     1677.02    244.48 o 
   7   6   9      334.13      421.52    132.48 o 
   8   6   9      295.25      322.80    136.70 o 
   9   6   9      217.20      448.24    166.64 o 
  -8   7   9      171.11      308.51    131.40 o 
  -7   7   9        6.53      169.08    129.66 o 
  -6   7   9      345.11      464.76    167.95 o 
  -5   7   9      990.02     1007.54    196.73 o 
  -4   7   9      105.81       31.43     70.20 o 
  -3   7   9      147.57       13.08     77.58 o 
  -2   7   9      163.89      180.64     93.61 o 
  -1   7   9      866.31     1111.68    190.66 o 
   0   7   9     1177.49     1350.23    198.92 o 
   1   7   9     1250.13     1547.73    221.61 o 
   2   7   9      268.40      599.67    166.01 o 
   3   7   9        5.88       33.00    106.73 o 
   4   7   9      947.20     1079.03    215.48 o 
   5   7   9      743.72      745.13    178.51 o 
 -18   0  10      511.68      790.36    204.40 o 
 -16   0  10       83.66      137.27    134.30 o 
 -14   0  10      633.06      357.61    127.43 o 
 -12   0  10      320.45      220.85     99.83 o 
 -10   0  10      589.66      728.42    108.60 o 
  -8   0  10     5016.63     5369.52    492.08 o 
  -6   0  10    16190.17    15611.08   1255.77 o 
  -4   0  10     2435.64     2388.51    130.00 o 
  -2   0  10    17109.42    18630.44    603.17 o 
   0   0  10     2754.54     2569.52    214.94 o 
   2   0  10     6875.99     6952.71    351.82 o 
   4   0  10      471.49      489.57     48.05 o 
   6   0  10     8450.77     8850.46    648.12 o 
   8   0  10      595.95      732.02    152.87 o 
  10   0  10     8881.47     9120.39    343.46 o 
  12   0  10      307.97      423.22    104.59 o 
  14   0  10     3676.96     4298.31    416.77 o 
 -17   1  10      314.40      224.48    106.42 o 
 -16   1  10      322.88      363.18    166.07 o 
 -15   1  10      310.70      124.04    106.65 o 
 -14   1  10     1898.77     1583.49    149.22 o 
 -13   1  10        0.85       -8.50     64.16 o 
 -12   1  10     4193.39     4159.71    178.63 o 
 -11   1  10      354.42      535.94     69.33 o 
 -10   1  10     3409.36     3481.88    156.93 o 
  -9   1  10      625.33      641.19     67.36 o 
  -8   1  10     2072.92     1949.14    129.28 o 
  -7   1  10      432.62      483.28     59.34 o 
  -6   1  10     3828.84     3833.40    141.46 o 
  -5   1  10     6709.03     6450.92    216.08 o 
  -4   1  10     1609.35     1556.13    116.30 o 
  -3   1  10     1058.80     1064.05    100.86 o 
  -2   1  10      545.01      665.01     86.90 o 
  -1   1  10     4251.41     4399.34    192.96 o 
   0   1  10      509.91      466.48     44.47 o 
   1   1  10     3187.21     3441.97    174.28 o 
   2   1  10    12051.52    12041.17    337.71 o 
   3   1  10      612.29      544.86    171.17 o 
   4   1  10     1035.16     1061.71    103.09 o 
   5   1  10     1867.64     1808.03    113.02 o 
   6   1  10     9764.16     9457.85    264.08 o 
   7   1  10      596.53      559.20     79.68 o 
   8   1  10     1106.83     1084.69     89.53 o 
   9   1  10      300.55      340.72     62.88 o 
  10   1  10     2541.51     2523.59    130.44 o 
  11   1  10     1535.42     1817.93    119.81 o 
  12   1  10       19.76       -2.31     69.53 o 
  13   1  10      917.00      972.70     85.42 o 
  14   1  10        6.42      -38.03     64.80 o 
 -17   2  10      561.24      961.97    240.64 o 
 -16   2  10      479.28      539.93    107.11 o 
 -15   2  10       14.89      142.64     84.56 o 
 -14   2  10      174.59      227.68     75.23 o 
 -13   2  10     2195.80     2282.76    369.87 o 
 -12   2  10      210.42      385.41     90.91 o 
 -11   2  10      180.60      299.65     59.09 o 
 -10   2  10     1961.41     1871.45    108.03 o 
  -9   2  10     2945.95     2887.51    130.85 o 
  -8   2  10     1056.05     1024.57    107.35 o 
  -7   2  10     1882.27     1806.80    118.53 o 
  -6   2  10     1499.83     1086.08    233.59 o 
  -5   2  10      188.34      147.14     48.43 o 
  -4   2  10      628.39      753.07     85.95 o 
  -3   2  10      694.54      639.94     81.14 o 
  -2   2  10     3493.72     3321.71    166.88 o 
  -1   2  10     9952.25    10220.60    300.51 o 
   0   2  10    13010.80    13610.21    354.91 o 
   1   2  10     6823.13     6971.79    169.64 o 
   2   2  10     1143.01     1262.35    115.75 o 
   3   2  10     9806.83    10057.54    326.83 o 
   4   2  10     6531.43     6554.88    206.49 o 
   5   2  10     1896.55     1977.80    143.15 o 
   6   2  10     1683.51     1565.38    111.47 o 
   7   2  10      427.74      394.09     67.04 o 
   8   2  10       57.11       19.94     52.53 o 
   9   2  10      308.30      336.34     67.85 o 
  10   2  10      180.65      104.08     75.51 o 
  11   2  10        1.64       96.14     63.53 o 
  12   2  10      161.05      218.40     59.68 o 
  13   2  10      156.00      178.93     65.50 o 
  14   2  10      689.36      719.78    109.91 o 
 -16   3  10      699.26      569.86    154.08 o 
 -15   3  10       22.37       31.26     84.39 o 
 -14   3  10      346.05      321.08    113.18 o 
 -13   3  10      150.17      148.87     93.84 o 
 -12   3  10       35.11      -38.42    126.70 o 
 -11   3  10       12.89       -4.84    105.82 o 
 -10   3  10      700.68      924.90    175.67 o 
  -9   3  10      920.32      904.81    158.94 o 
  -8   3  10     3077.80     3039.50    141.63 o 
  -7   3  10        5.69      -17.65     29.92 o 
  -6   3  10     1651.87     1614.80    110.91 o 
  -5   3  10     4419.59     4267.40    181.19 o 
  -4   3  10     8319.39     8542.07    370.99 o 
  -3   3  10       18.42        8.87     35.97 o 
  -2   3  10     1382.41     1397.86    147.89 o 
  -1   3  10     4491.45     4431.15    122.44 o 
   0   3  10    14898.92    15200.45    250.02 o 
   1   3  10       62.78       32.08     33.32 o 
   2   3  10      285.38      217.09     68.37 o 
   3   3  10      170.81      174.13     88.19 o 
   4   3  10      264.25       52.52     52.49 o 
   5   3  10      406.15      541.55    139.45 o 
   6   3  10        5.71       53.97     69.35 o 
   7   3  10     1478.63     1534.17    151.06 o 
   8   3  10      224.23      193.21     74.03 o 
   9   3  10     1145.93     1170.42    139.92 o 
  10   3  10       24.55      -26.41     78.50 o 
  11   3  10     1380.00     1263.02    121.96 o 
  12   3  10     3421.92     3451.82    221.57 o 
  13   3  10      455.44      437.83     91.42 o 
 -15   4  10      218.76      331.17    133.97 o 
 -14   4  10     1049.75      998.29    188.87 o 
 -13   4  10      221.04      156.58    112.08 o 
 -12   4  10     1263.38     1306.18    205.81 o 
 -11   4  10       45.78       76.60    197.87 o 
 -10   4  10      441.64      574.64    156.90 o 
  -9   4  10      686.97      932.94    189.66 o 
  -8   4  10     2822.65     2860.07    279.55 o 
  -7   4  10     1643.69     1764.17    220.41 o 
  -6   4  10       14.11       70.46     66.20 o 
  -5   4  10      751.58      902.70    147.36 o 
  -4   4  10      411.12      441.39     64.10 o 
  -3   4  10     7360.11     7419.39    200.90 o 
  -2   4  10      370.74      340.48     51.39 o 
  -1   4  10     1467.19     1557.78     75.22 o 
   0   4  10      799.88      885.13     74.48 o 
   1   4  10      988.98     1045.22    292.54 o 
   2   4  10     1535.98     1456.39    131.50 o 
   3   4  10      221.43      285.46     73.99 o 
   4   4  10     8847.16     8423.52    330.56 o 
   5   4  10       63.80      169.12     97.87 o 
   6   4  10      824.87      932.93    122.81 o 
   7   4  10     4217.61     4024.35    243.94 o 
   8   4  10     5360.65     5277.36    285.79 o 
   9   4  10      145.99      186.44     79.64 o 
  10   4  10      911.30      888.60    140.05 o 
  11   4  10       46.86     -182.15    111.65 o 
  12   4  10      228.04      227.02    140.24 o 
 -13   5  10       43.70       49.12     90.80 o 
 -12   5  10        6.92      102.78     90.57 o 
 -11   5  10     2403.38     2495.84    288.06 o 
 -10   5  10       66.84      221.99    106.73 o 
  -9   5  10        5.49      -42.29     88.69 o 
  -8   5  10        4.69       36.75     65.51 o 
  -7   5  10      573.68      738.19    150.68 o 
  -6   5  10      306.17      249.36     91.35 o 
  -5   5  10      355.60      224.96     90.72 o 
  -4   5  10     1427.27     1435.68    124.92 o 
  -3   5  10       96.07      112.14     63.60 o 
  -2   5  10       87.99      166.05     64.63 o 
  -1   5  10      621.80      650.65     73.14 o 
   0   5  10      359.10      383.30     80.94 o 
   1   5  10     4989.99     4898.95    499.10 o 
   2   5  10        6.84       30.49     61.96 o 
   3   5  10     1869.95     1765.05    209.79 o 
   4   5  10      155.36      176.96     75.13 o 
   5   5  10     4281.62     4416.91    299.18 o 
   6   5  10       48.71      257.59     90.86 o 
   7   5  10     1379.46     1545.20    240.89 o 
   8   5  10      978.02     1405.08    248.76 o 
   9   5  10      528.33      722.83    191.06 o 
  10   5  10        7.31      159.40    157.17 o 
 -11   6  10       87.41      602.87    191.55 o 
 -10   6  10       22.47      -58.55     84.94 o 
  -9   6  10       48.76      126.56     67.73 o 
  -8   6  10      467.05      566.97    115.71 o 
  -7   6  10     1779.28     1894.24    245.10 o 
  -6   6  10      104.29      109.63     98.95 o 
  -5   6  10      997.57      838.20    174.06 o 
  -4   6  10       16.42       86.03     96.59 o 
  -3   6  10     4139.09     3452.67    313.58 o 
  -2   6  10      517.78      504.97     88.51 o 
  -1   6  10      261.31      226.03     95.64 o 
   0   6  10       15.87       63.73     53.95 o 
   1   6  10     3343.40     3268.77    247.37 o 
   2   6  10     1378.72     1454.19    143.52 o 
   3   6  10      181.83      226.98     78.84 o 
   4   6  10        8.07      102.19     92.78 o 
   5   6  10       48.40      196.29    124.17 o 
   6   6  10       30.92      110.75    130.07 o 
   7   6  10      247.20      245.57    143.02 o 
   8   6  10      294.52      207.14    149.31 o 
  -7   7  10      403.36      694.74    132.57 o 
  -6   7  10      734.42      949.96    143.47 o 
  -5   7  10      588.41      572.26    114.80 o 
  -4   7  10      482.40      611.24    154.35 o 
  -3   7  10       34.37       71.65     85.51 o 
  -2   7  10       38.64      166.30    110.64 o 
  -1   7  10      723.20      589.78    155.51 o 
   0   7  10      367.39      599.99    141.32 o 
   1   7  10      237.60      196.11    111.35 o 
   2   7  10      507.92      783.95    179.34 o 
   3   7  10      624.20      771.01    174.69 o 
   4   7  10        9.90      130.90    123.42 o 
 -17   0  11      500.64      519.21    180.33 o 
 -15   0  11     1305.51     1590.64    249.15 o 
 -13   0  11     1616.31     1432.02    143.47 o 
 -11   0  11      122.61       46.64     50.43 o 
  -9   0  11        3.51        7.64     46.06 o 
  -7   0  11      751.34      807.71     88.05 o 
  -5   0  11     5949.59     6177.63    211.03 o 
  -3   0  11     2409.21     2278.03    149.40 o 
  -1   0  11     6437.89     6088.41    342.31 o 
   1   0  11     2023.09     2151.94    202.48 o 
   3   0  11     1721.85     1818.36    201.72 o 
   5   0  11      838.94      853.87     71.84 o 
   7   0  11    22583.24    22745.27    941.45 o 
   9   0  11      427.36      445.95    135.73 o 
  11   0  11     4610.17     4458.09    390.03 o 
  13   0  11        5.01       83.45     98.58 o 
 -17   1  11      118.15      319.46    134.08 o 
 -16   1  11      572.58      389.61    144.61 o 
 -15   1  11      226.22      398.22    170.19 o 
 -14   1  11      597.71      541.99     92.22 o 
 -13   1  11      234.99      386.18    147.13 o 
 -12   1  11       50.60      121.58     45.91 o 
 -11   1  11     1259.03     1407.63    105.44 o 
 -10   1  11     1320.45     1277.24     95.38 o 
  -9   1  11     5647.48     5717.94    192.01 o 
  -8   1  11      140.02      167.29     46.98 o 
  -7   1  11     4219.91     4196.76    156.32 o 
  -6   1  11      231.26      275.90     49.61 o 
  -5   1  11     7479.45     7385.52    262.34 o 
  -4   1  11     3113.30     3415.37    178.62 o 
  -3   1  11     3337.64     3478.37    184.61 o 
  -2   1  11       38.52      -30.20     55.56 o 
  -1   1  11      237.82      298.06     67.00 o 
   0   1  11     2262.68     2260.27    150.01 o 
   1   1  11       14.37      116.59     64.05 o 
   2   1  11     5123.98     5084.87    226.21 o 
   3   1  11     3751.61     3739.22    154.72 o 
   4   1  11      516.20      576.32     81.06 o 
   5   1  11       37.29       65.50     53.19 o 
   6   1  11     3309.44     3089.13    190.36 o 
   7   1  11     8495.80     7784.30    307.29 o 
   8   1  11     2088.13     2010.00    135.33 o 
   9   1  11       51.23      101.48     64.62 o 
  10   1  11      181.96      172.80     50.52 o 
  11   1  11     3015.52     2893.91    201.00 o 
  12   1  11      588.40      519.88     81.51 o 
  13   1  11       68.08       48.54     66.73 o 
  14   1  11     1715.89     1972.28    174.20 o 
 -17   2  11       75.56      329.21    157.04 o 
 -16   2  11       20.19      100.67    219.12 o 
 -15   2  11      295.96      466.08     97.53 o 
 -14   2  11      177.51       82.31     70.89 o 
 -13   2  11      432.02      419.52     78.76 o 
 -12   2  11     4869.70     4846.76    265.39 o 
 -11   2  11     2046.16     1993.74    119.17 o 
 -10   2  11        3.85       20.36     33.10 o 
  -9   2  11     1243.07     1232.01    102.81 o 
  -8   2  11     3805.28     3610.39    174.93 o 
  -7   2  11      644.64      726.97    107.36 o 
  -6   2  11     2681.58     2706.46    156.68 o 
  -5   2  11     1617.86     1623.24    122.33 o 
  -4   2  11     1448.77     1495.53    120.45 o 
  -3   2  11        3.73       30.82     64.18 o 
  -2   2  11     3634.43     3776.11    190.35 o 
  -1   2  11     3076.33     2964.88    126.86 o 
   0   2  11      681.84      615.28     87.00 o 
   1   2  11     1261.69     1124.84     72.34 o 
   2   2  11       77.96      195.98     56.70 o 
   3   2  11     1302.90     1364.94     98.71 o 
   4   2  11     6371.74     6294.81    212.55 o 
   5   2  11      375.37      267.89     62.27 o 
   6   2  11     2778.18     2571.23    143.98 o 
   7   2  11     2125.80     2039.08    138.19 o 
   8   2  11     1059.05      920.69    100.20 o 
   9   2  11     6155.60     5591.82    233.30 o 
  10   2  11     2918.47     2693.52    172.41 o 
  11   2  11      623.85      491.39     88.18 o 
  12   2  11      173.47      173.77     73.67 o 
  13   2  11     1061.50     1104.04    125.00 o 
 -16   3  11      416.89      477.51    137.40 o 
 -15   3  11      145.55      217.48    114.08 o 
 -14   3  11        2.86     -141.93     97.91 o 
 -13   3  11      438.16      521.60    100.55 o 
 -12   3  11      427.96      540.79    156.22 o 
 -11   3  11      819.58      815.08    160.86 o 
 -10   3  11      380.31      325.21    116.91 o 
  -9   3  11       24.25      -19.41     74.05 o 
  -8   3  11        6.74        9.01     73.53 o 
  -7   3  11      184.14      125.20     42.99 o 
  -6   3  11       82.51       59.13     41.90 o 
  -5   3  11      105.14        7.52     37.68 o 
  -4   3  11     4177.52     4190.31    227.24 o 
  -3   3  11     7630.59     7576.38    267.33 o 
  -2   3  11      297.29      367.18     72.61 o 
  -1   3  11     1347.55     1187.65    113.56 o 
   0   3  11     6229.95     6334.97    190.97 o 
   1   3  11     7986.10     7949.73    234.07 o 
   2   3  11      138.32      116.49     60.17 o 
   3   3  11       10.58      -29.04     41.97 o 
   4   3  11     1764.95     1794.09    122.37 o 
   5   3  11     1915.64     1839.76    123.77 o 
   6   3  11       49.60       89.39     64.29 o 
   7   3  11      341.86      296.86     65.40 o 
   8   3  11       69.98       66.66     55.80 o 
   9   3  11       31.85      -62.45     57.64 o 
  10   3  11      354.41      361.82     78.85 o 
  11   3  11      262.58      234.92     69.58 o 
  12   3  11      933.29     1020.89    141.89 o 
  13   3  11     1349.97     1244.63    134.49 o 
 -15   4  11       39.66       64.92     97.68 o 
 -14   4  11      610.93      356.63    118.55 o 
 -13   4  11      738.39      814.99    169.86 o 
 -12   4  11      197.22      315.36     94.31 o 
 -11   4  11      464.47      652.09    186.80 o 
 -10   4  11      111.12      443.69    161.79 o 
  -9   4  11     1309.36     1575.21    223.45 o 
  -8   4  11      222.94      218.50     92.57 o 
  -7   4  11     2749.25     2742.72    273.55 o 
  -6   4  11      622.35      675.30    132.03 o 
  -5   4  11      721.35      778.41    159.89 o 
  -4   4  11      204.46      148.94     47.39 o 
  -3   4  11     1032.97     1027.08    101.96 o 
  -2   4  11     1675.00     1702.30    106.28 o 
  -1   4  11      198.15      260.60     53.47 o 
   0   4  11       41.28       17.81     32.95 o 
   1   4  11      151.73      293.20    130.37 o 
   2   4  11     1603.69     1429.42    139.60 o 
   3   4  11     1474.58     1407.50    105.94 o 
   4   4  11     2821.76     2770.66    197.82 o 
   5   4  11     1863.20     1795.15    169.93 o 
   6   4  11     3439.85     3581.27    235.18 o 
   7   4  11       27.51       94.60    159.76 o 
   8   4  11       40.79      129.05     75.47 o 
   9   4  11     5476.08     5101.27    293.52 o 
  10   4  11      259.76      373.74    172.55 o 
  11   4  11       49.13       70.92    104.28 o 
 -13   5  11       66.72        7.47     77.81 o 
 -12   5  11        3.71     -118.03    105.20 o 
 -11   5  11      157.79      271.77     99.14 o 
 -10   5  11     2089.00     2218.23    283.61 o 
  -9   5  11      114.03      154.23    117.83 o 
  -8   5  11      509.15      624.38    160.96 o 
  -7   5  11       14.69      -91.86     97.83 o 
  -6   5  11     1541.60     1396.91    210.39 o 
  -5   5  11     1075.27      979.31    180.96 o 
  -4   5  11      392.37      288.07    112.71 o 
  -3   5  11     1258.36     1181.85    121.74 o 
  -2   5  11      133.92      244.30     71.40 o 
  -1   5  11     1208.64     1277.42     97.99 o 
   0   5  11       87.16       87.10     57.95 o 
   1   5  11     1005.54      938.78    134.12 o 
   2   5  11     1694.54     1705.16    177.49 o 
   3   5  11      222.94      261.64     82.76 o 
   4   5  11      649.46      640.94    125.46 o 
   5   5  11      362.67      338.53     94.41 o 
   6   5  11     3215.07     3122.27    228.38 o 
   7   5  11      391.66      510.32    110.24 o 
   8   5  11     1574.14     1423.82    240.66 o 
   9   5  11        1.19      115.61    102.79 o 
  10   5  11     1075.40     1089.28    228.99 o 
 -10   6  11       38.22      118.78    210.88 o 
  -9   6  11        4.87      -15.64     93.67 o 
  -8   6  11       53.91       59.36    108.34 o 
  -7   6  11       33.81       -3.02     98.27 o 
  -6   6  11      955.60     1084.06    198.77 o 
  -5   6  11      171.15      304.77    131.41 o 
  -4   6  11      104.36      123.53     97.76 o 
  -3   6  11      179.67      174.46     92.00 o 
  -2   6  11     4759.57     4622.40    500.70 o 
  -1   6  11     1023.59     1076.57    128.57 o 
   0   6  11     2171.60     1898.54    171.53 o 
   1   6  11      560.71      677.64    111.41 o 
   2   6  11     1294.49     1334.49    149.18 o 
   3   6  11       79.78       74.51     68.64 o 
   4   6  11     1431.57      948.99    173.45 o 
   5   6  11       36.08      -54.59    101.24 o 
   6   6  11      106.31      265.17    152.13 o 
   7   6  11      699.58     1063.80    214.62 o 
  -6   7  11     1492.53     1642.82    179.88 o 
  -5   7  11     1168.40     1357.46    231.61 o 
  -4   7  11       80.78      220.83    109.73 o 
  -3   7  11      556.86      323.54    135.39 o 
  -2   7  11      219.47      188.76    116.72 o 
  -1   7  11      157.90      215.19    110.58 o 
   0   7  11      366.84      660.66    166.39 o 
   1   7  11      679.12     1039.17    192.97 o 
   2   7  11       97.26      144.23    113.02 o 
   3   7  11      196.88      211.76    135.40 o 
 -16   0  12      880.51      929.02    216.72 o 
 -14   0  12      868.27     1159.65    205.98 o 
 -12   0  12      666.98      668.17    146.36 o 
 -10   0  12       90.40       40.71     52.53 o 
  -8   0  12      721.24      828.34     99.77 o 
  -6   0  12     1078.68     1110.08     98.32 o 
  -4   0  12     4619.26     4710.98    160.71 o 
  -2   0  12     2422.45     2585.73    241.59 o 
   0   0  12    18509.80    19141.09    661.48 o 
   2   0  12     1802.82     1715.41    192.34 o 
   4   0  12     6913.50     6538.89    391.54 o 
   6   0  12      157.98      133.31    120.19 o 
   8   0  12       60.24      130.36     72.61 o 
  10   0  12      366.57      340.37    143.37 o 
  12   0  12      319.83      341.67    151.93 o 
 -17   1  12      354.42      357.45    173.19 o 
 -16   1  12      153.24      -30.25     74.83 o 
 -15   1  12     1034.13     1282.00    241.13 o 
 -14   1  12      297.03      206.70     74.54 o 
 -13   1  12       18.19       33.66     45.09 o 
 -12   1  12     1042.74      930.17     90.98 o 
 -11   1  12     2861.68     2817.57    145.41 o 
 -10   1  12      314.40      404.27    116.71 o 
  -9   1  12     1468.94     1494.17    104.16 o 
  -8   1  12     5973.76     6093.48    199.17 o 
  -7   1  12      139.79       89.70     58.62 o 
  -6   1  12     9290.16     8960.44    301.93 o 
  -5   1  12     5005.24     5271.11    232.63 o 
  -4   1  12     7290.06     7261.22    274.99 o 
  -3   1  12     4639.86     5065.38    231.67 o 
  -2   1  12     2141.55     2327.99    158.72 o 
  -1   1  12      436.45      509.88     85.61 o 
   0   1  12     4216.99     4430.06    218.68 o 
   1   1  12     4341.57     4433.71    220.39 o 
   2   1  12     1020.01      997.95    113.18 o 
   3   1  12     1096.97     1132.31     64.23 o 
   4   1  12      738.82      767.15    114.04 o 
   5   1  12     1467.48     1287.86    105.28 o 
   6   1  12      157.85      297.26     84.81 o 
   7   1  12      140.46      259.62     79.53 o 
   8   1  12     6064.74     5883.37    289.17 o 
   9   1  12       11.90       32.41     67.84 o 
  10   1  12       38.43       69.00     73.21 o 
  11   1  12     1792.63     1637.20    177.24 o 
  12   1  12     2542.11     2617.96    225.34 o 
  13   1  12      180.61      234.45     91.99 o 
 -16   2  12        8.87      112.51    103.53 o 
 -15   2  12       52.59       50.44     65.77 o 
 -14   2  12       50.79      -16.91     64.13 o 
 -13   2  12       17.50      -30.48    111.23 o 
 -12   2  12      887.26      696.14    130.54 o 
 -11   2  12      533.00      718.35     79.23 o 
 -10   2  12     2434.60     2271.57    147.46 o 
  -9   2  12        6.62       86.34     92.05 o 
  -8   2  12      101.13      117.36     55.05 o 
  -7   2  12     7764.92     7597.38    273.37 o 
  -6   2  12     2123.05     2153.73    147.19 o 
  -5   2  12      860.02      864.24     98.26 o 
  -4   2  12     4336.14     4454.36    215.19 o 
  -3   2  12     7559.76     7578.46    280.93 o 
  -2   2  12     1221.48     1388.90    123.41 o 
  -1   2  12     2632.09     2618.81    152.15 o 
   0   2  12     1465.96     1436.68    123.61 o 
   1   2  12      468.61      506.69    111.18 o 
   2   2  12        2.82       12.40     44.09 o 
   3   2  12     1304.85     1321.89    102.06 o 
   4   2  12     4484.57     4371.72    182.25 o 
   5   2  12     8113.06     7743.91    252.75 o 
   6   2  12    13211.58    12322.63    327.78 o 
   7   2  12     3130.66     3224.50    173.44 o 
   8   2  12      139.37      183.16     58.46 o 
   9   2  12     5508.58     5382.95    234.72 o 
  10   2  12      972.63      916.48    109.58 o 
  11   2  12     1400.62     1353.71    136.89 o 
  12   2  12      274.54      157.78     71.56 o 
  13   2  12       17.57       -4.49     70.36 o 
 -15   3  12      733.64      446.19    133.91 o 
 -14   3  12     1066.29      952.11    180.10 o 
 -13   3  12        7.48      149.53     66.35 o 
 -12   3  12     1064.39     1333.03    222.45 o 
 -11   3  12     1930.13     1758.53    229.87 o 
 -10   3  12      456.18      500.16    125.93 o 
  -9   3  12        0.59      115.26    114.82 o 
  -8   3  12      844.90      891.78    164.94 o 
  -7   3  12      103.62       11.67     98.42 o 
  -6   3  12      670.18      716.09    115.04 o 
  -5   3  12      207.66      312.30     67.04 o 
  -4   3  12     1836.52     1880.17    140.57 o 
  -3   3  12     1472.31     1531.95    218.09 o 
  -2   3  12     2635.47     2646.52    167.03 o 
  -1   3  12      351.87      412.73     80.38 o 
   0   3  12      960.56      954.14     87.83 o 
   1   3  12     5865.38     6358.40    445.62 o 
   2   3  12     6336.01     6040.62    284.01 o 
   3   3  12      426.06      448.42     65.93 o 
   4   3  12      116.72      105.84     71.92 o 
   5   3  12     4159.11     3996.14    196.90 o 
   6   3  12     3434.54     3420.44    177.91 o 
   7   3  12      990.45      910.11    102.64 o 
   8   3  12       94.83      120.01     54.11 o 
   9   3  12      323.86      259.23     67.52 o 
  10   3  12        4.11       20.58     60.36 o 
  11   3  12      267.95      281.83     76.30 o 
  12   3  12       33.74       68.82     68.93 o 
 -14   4  12      119.84      204.93     99.37 o 
 -13   4  12       95.27      288.06     84.06 o 
 -12   4  12      677.07      633.06    180.23 o 
 -11   4  12        9.89      301.31    169.05 o 
 -10   4  12      591.76      535.29    136.29 o 
  -9   4  12     1468.78     1674.23    233.36 o 
  -8   4  12     1341.35     1445.89    218.62 o 
  -7   4  12      342.76      135.06     92.02 o 
  -6   4  12     3806.75     3562.26    319.66 o 
  -5   4  12       32.63      -41.37     83.77 o 
  -4   4  12      336.50      398.63     72.51 o 
  -3   4  12     1233.86     1408.99    123.20 o 
  -2   4  12     1091.06      901.52    223.86 o 
  -1   4  12     2211.35     2273.87    132.38 o 
   0   4  12       16.86       48.49     41.89 o 
   1   4  12      547.86      448.81     88.62 o 
   2   4  12       32.77       53.47     39.20 o 
   3   4  12     7131.33     6996.97    237.85 o 
   4   4  12       44.23      102.00     65.85 o 
   5   4  12      961.91      867.63     96.71 o 
   6   4  12      540.16      562.90     87.68 o 
   7   4  12       51.69       46.66     55.17 o 
   8   4  12      481.31      402.73    108.34 o 
   9   4  12        5.52       97.96     67.16 o 
  10   4  12     1227.11     1326.43    136.48 o 
  11   4  12      131.98       87.24     93.74 o 
 -12   5  12      201.36      436.43    115.48 o 
 -11   5  12        6.74       93.91     83.06 o 
 -10   5  12      274.80      160.22     90.66 o 
  -9   5  12     4062.75     3991.11    368.14 o 
  -8   5  12       61.79      166.61     98.93 o 
  -7   5  12      104.52      366.30    130.39 o 
  -6   5  12      393.83      606.69    152.99 o 
  -5   5  12     4317.40     3729.10    340.61 o 
  -4   5  12      160.57      200.76    103.49 o 
  -3   5  12       91.42      133.35    109.50 o 
  -2   5  12       54.05       77.89     70.04 o 
  -1   5  12      627.73      632.28    142.15 o 
   0   5  12      101.94      213.95     61.38 o 
   1   5  12      189.61      276.01    113.92 o 
   2   5  12     1501.70     1508.95    225.37 o 
   3   5  12       36.75      -37.32     62.40 o 
   4   5  12       19.99      141.18     83.15 o 
   5   5  12      296.60      314.21     92.15 o 
   6   5  12     1116.37      989.79    170.36 o 
   7   5  12     2493.25     2464.74    219.00 o 
   8   5  12        3.39      101.75    127.71 o 
   9   5  12      861.08     1114.22    232.55 o 
 -10   6  12       91.59      105.21    266.93 o 
  -9   6  12     1874.19     1945.23    191.94 o 
  -8   6  12      130.74       42.99    101.98 o 
  -7   6  12       10.72      247.43    141.01 o 
  -6   6  12      117.39       74.72    104.06 o 
  -5   6  12       76.71      146.83    107.15 o 
  -4   6  12      106.09       87.81     95.18 o 
  -3   6  12       35.11       40.53     90.11 o 
  -2   6  12      334.83      449.03     90.62 o 
  -1   6  12     2972.12     2945.28    208.08 o 
   0   6  12       62.12       77.29     68.04 o 
   1   6  12     1587.74     1677.45    305.75 o 
   2   6  12      249.34      267.63     82.86 o 
   3   6  12     5254.21     5061.69    445.40 o 
   4   6  12      560.36      467.07    155.66 o 
   5   6  12      193.66       58.94    105.42 o 
   6   6  12        7.25      249.06    156.62 o 
  -4   7  12       28.51       67.77    100.58 o 
  -3   7  12        0.23       94.92    109.17 o 
  -2   7  12      232.65      251.23    131.72 o 
  -1   7  12      276.67      381.65    155.38 o 
   0   7  12      778.65      767.55    170.64 o 
 -15   0  13      748.69      808.58    192.54 o 
 -13   0  13     6557.86     6493.46    330.77 o 
 -11   0  13     2548.59     2823.05    185.49 o 
  -9   0  13     3821.75     4012.97    379.87 o 
  -7   0  13     1527.54     1629.37    125.07 o 
  -5   0  13     2312.55     2388.18    127.61 o 
  -3   0  13       39.65       65.98     82.21 o 
  -1   0  13      569.77      612.98    131.45 o 
   1   0  13    12547.16    13137.56    559.51 o 
   3   0  13     1622.79     1581.71    195.45 o 
   5   0  13     3602.89     3700.45    313.22 o 
   7   0  13       27.46       62.80     89.84 o 
   9   0  13     1201.79     1141.50    149.25 o 
  11   0  13      276.18      331.07     99.97 o 
  13   0  13      470.02      565.02    138.74 o 
 -16   1  13      104.42      215.27     96.32 o 
 -15   1  13      179.21      125.67     71.43 o 
 -14   1  13      432.49      489.12    107.51 o 
 -13   1  13       23.25       43.23     54.11 o 
 -12   1  13      353.40      413.14     69.42 o 
 -11   1  13      400.64      469.17     68.84 o 
 -10   1  13     3241.55     3058.06    260.70 o 
  -9   1  13      439.29      459.41     70.85 o 
  -8   1  13      996.00     1011.56     86.17 o 
  -7   1  13     1850.47     2209.73    121.28 o 
  -6   1  13      348.82      370.75     83.45 o 
  -5   1  13       63.60      130.75     59.79 o 
  -4   1  13      600.48      591.80    108.80 o 
  -3   1  13    10351.13    10413.90    348.38 o 
  -2   1  13      796.66      854.70    191.71 o 
  -1   1  13     2805.81     3012.69    190.13 o 
   0   1  13      632.45      566.26     90.36 o 
   1   1  13     7338.15     7527.23    298.59 o 
   2   1  13     3543.51     3641.43    213.53 o 
   3   1  13     1123.27     1162.17    219.54 o 
   4   1  13       18.85      137.18     75.92 o 
   5   1  13       17.26      -16.17     62.13 o 
   6   1  13     3577.98     3372.86    179.76 o 
   7   1  13       19.00       21.99     51.69 o 
   8   1  13      494.05      491.93    107.03 o 
   9   1  13     1817.40     1690.79    167.74 o 
  10   1  13       98.00      290.58     99.09 o 
  11   1  13       80.55      197.32     94.43 o 
  12   1  13     1198.11     1069.54    355.33 o 
 -16   2  13        4.58      207.32    145.87 o 
 -15   2  13      577.28      531.29    112.13 o 
 -14   2  13      425.49      561.51    112.38 o 
 -13   2  13       93.60       55.64     61.11 o 
 -12   2  13      580.51      711.97    119.15 o 
 -11   2  13       36.45       20.90     76.13 o 
 -10   2  13       35.78       70.59     44.54 o 
  -9   2  13      678.92      744.30     93.96 o 
  -8   2  13      386.30      434.02     91.21 o 
  -7   2  13     1177.36     1138.05    114.35 o 
  -6   2  13     4476.84     4583.76    222.40 o 
  -5   2  13     1976.98     2080.21    185.74 o 
  -4   2  13      123.72      139.53     59.77 o 
  -3   2  13      333.60      483.15     87.47 o 
  -2   2  13     5628.45     5664.34    253.27 o 
  -1   2  13     2489.95     2618.64    175.94 o 
   0   2  13     1800.75     1861.75    151.81 o 
   1   2  13     1080.08     1008.88    115.52 o 
   2   2  13     1884.99     2049.05    165.18 o 
   3   2  13      351.10      315.13     63.53 o 
   4   2  13     3316.50     3320.88    166.80 o 
   5   2  13     1675.33     1443.74    143.24 o 
   6   2  13      257.10      258.59     58.93 o 
   7   2  13       11.81       -4.80     54.05 o 
   8   2  13      475.32      490.68     83.44 o 
   9   2  13     1617.71     1447.80    130.87 o 
  10   2  13     2423.81     2423.39    172.18 o 
  11   2  13      896.96      739.52    106.57 o 
  12   2  13     1181.00     1239.12    131.81 o 
 -15   3  13     1176.66      920.39    179.94 o 
 -14   3  13      465.43      619.24    311.14 o 
 -13   3  13     1652.49     1609.36    237.61 o 
 -12   3  13      236.98      156.58     96.43 o 
 -11   3  13      420.61      338.36    118.83 o 
 -10   3  13     1055.56     1379.96    222.22 o 
  -9   3  13      908.80      827.03    173.34 o 
  -8   3  13       33.48      158.52     78.73 o 
  -7   3  13       15.56      108.18     77.28 o 
  -6   3  13     2704.96     2948.38    306.56 o 
  -5   3  13       18.90       36.43     43.27 o 
  -4   3  13     2600.97     2873.85    183.67 o 
  -3   3  13      188.07      229.09     63.11 o 
  -2   3  13        4.16       27.42     46.79 o 
  -1   3  13      601.66      629.14    101.11 o 
   0   3  13      231.33      336.72     80.70 o 
   1   3  13      388.54      454.57     95.29 o 
   2   3  13     3618.64     3497.47    143.11 o 
   3   3  13     5950.32     5870.76    191.15 o 
   4   3  13      507.01      433.67     81.12 o 
   5   3  13      574.13      570.66     81.10 o 
   6   3  13     1846.39     1760.81    134.17 o 
   7   3  13     5246.00     4797.84    301.42 o 
   8   3  13      399.32      459.54     90.26 o 
   9   3  13        7.05      -12.67     54.06 o 
  10   3  13      716.77      746.64    142.18 o 
  11   3  13      208.85      125.62     65.75 o 
 -14   4  13        1.45       83.03     87.13 o 
 -13   4  13       91.90       91.88     89.95 o 
 -12   4  13     2708.48     3084.56    339.24 o 
 -11   4  13       93.28      266.26    118.78 o 
 -10   4  13      861.58      582.24    153.02 o 
  -9   4  13      543.11      408.27    137.50 o 
  -8   4  13      509.86      493.66    140.61 o 
  -7   4  13     2161.95     2202.48    262.01 o 
  -6   4  13       43.92      -27.00     88.69 o 
  -5   4  13     1601.01     1506.26    222.40 o 
  -4   4  13      179.24      104.62     76.22 o 
  -3   4  13      203.13      203.68     68.21 o 
  -2   4  13       20.80       40.26     49.30 o 
  -1   4  13     5814.82     5439.42    256.89 o 
   0   4  13      262.34      387.05    110.61 o 
   1   4  13      288.06      254.62     60.67 o 
   2   4  13      183.07      111.54     59.41 o 
   3   4  13       31.30       98.21     52.47 o 
   4   4  13      836.45      942.87     96.54 o 
   5   4  13      613.71      624.09     99.95 o 
   6   4  13      188.54      188.26     65.62 o 
   7   4  13      359.57      303.34     72.76 o 
   8   4  13     1365.19     1262.93    126.46 o 
   9   4  13        6.21       29.73     56.11 o 
  10   4  13     1414.47     1278.86    144.95 o 
 -12   5  13       15.11      209.44     91.75 o 
 -11   5  13      845.90     1188.53    225.72 o 
 -10   5  13      616.79      404.19    166.94 o 
  -9   5  13      208.13      233.83    147.55 o 
  -8   5  13      853.29     1227.34    229.32 o 
  -7   5  13      396.42      268.97    124.15 o 
  -6   5  13        7.70      139.96    129.69 o 
  -5   5  13     2390.05     2435.32    290.60 o 
  -4   5  13     5580.05     5804.46    437.62 o 
  -3   5  13       76.32       32.98    101.01 o 
  -2   5  13      666.68      608.81    160.11 o 
  -1   5  13      219.68      337.26    120.50 o 
   0   5  13     2162.96     2330.41    142.96 o 
   1   5  13       76.21       68.06     55.93 o 
   2   5  13      346.69      340.96     96.33 o 
   3   5  13     1206.49     1262.27    285.40 o 
   4   5  13       90.78      196.63     75.08 o 
   5   5  13       34.77       49.03     69.34 o 
   6   5  13      191.80      335.33     98.10 o 
   7   5  13      321.53      310.70    100.33 o 
   8   5  13      623.90      588.63    116.29 o 
  -9   6  13       34.96      -23.96    108.27 o 
  -8   6  13     1104.63     1269.28    240.66 o 
  -7   6  13      566.04      258.82    133.84 o 
  -6   6  13       54.91       36.06    103.19 o 
  -5   6  13       15.64      -51.72     90.20 o 
  -4   6  13      152.05      225.71    136.59 o 
  -3   6  13       54.95      -88.06    121.05 o 
  -2   6  13      174.45      130.71     76.92 o 
  -1   6  13        9.08       -6.19     77.14 o 
   0   6  13      382.18      523.09    106.69 o 
   1   6  13      576.89      647.20    117.79 o 
   2   6  13       78.71      237.19     95.05 o 
   3   6  13       94.69       54.14     73.32 o 
   4   6  13     3161.13     3197.52    339.99 o 
   5   6  13      567.93      393.62    160.17 o 
 -16   0  14       83.08     -206.38    134.68 o 
 -14   0  14      178.79      247.43     84.43 o 
 -12   0  14      271.66      482.02     96.65 o 
 -10   0  14     4572.04     4855.26    409.38 o 
  -8   0  14     2812.99     2991.88    176.85 o 
  -6   0  14     8702.87     9000.19    271.65 o 
  -4   0  14     1161.90     1397.06    186.62 o 
  -2   0  14      342.38      235.28    109.96 o 
   0   0  14        8.27       55.67     76.44 o 
   2   0  14     7195.85     6550.89    413.19 o 
   4   0  14     1009.17      917.04    167.42 o 
   6   0  14    21048.72    19994.32    791.21 o 
   8   0  14      698.99      706.46    166.32 o 
  10   0  14     3254.63     3125.89    341.28 o 
  12   0  14       36.59      148.44    145.57 o 
 -16   1  14     1111.13     1469.38    208.60 o 
 -15   1  14       12.74       52.27     69.71 o 
 -14   1  14      989.80      786.41    106.04 o 
 -13   1  14       59.39       74.44     50.32 o 
 -12   1  14      674.88      634.74     78.86 o 
 -11   1  14      302.25      252.84     60.14 o 
 -10   1  14      460.15      397.25     62.83 o 
  -9   1  14     1449.60     1421.97    104.61 o 
  -8   1  14      265.69      349.93     86.81 o 
  -7   1  14      817.45      947.05    137.38 o 
  -6   1  14     2291.17     2497.58    175.18 o 
  -5   1  14    14089.91    13668.12    414.44 o 
  -4   1  14      766.35      926.49    254.78 o 
  -3   1  14     1274.48     1149.90    123.90 o 
  -2   1  14     9717.90     9881.38    355.23 o 
  -1   1  14      205.19      162.76     67.63 o 
   0   1  14     3222.79     3233.92    242.72 o 
   1   1  14     1561.92     1407.40    169.29 o 
   2   1  14     7502.42     6986.39    301.28 o 
   3   1  14     2666.00     2464.40    184.74 o 
   4   1  14      549.75      601.80    197.57 o 
   5   1  14       28.29        7.11     68.05 o 
   6   1  14     1985.75     1826.30    138.79 o 
   7   1  14     2109.90     2268.62    158.26 o 
   8   1  14       61.50      135.34     71.15 o 
   9   1  14      619.77      754.85    156.84 o 
  10   1  14      274.63      262.80     89.13 o 
  11   1  14      480.05      679.22    134.52 o 
  12   1  14      141.43      310.37     96.08 o 
 -15   2  14        0.06       31.32     57.63 o 
 -14   2  14       48.30      210.20     81.83 o 
 -13   2  14      306.71      338.66     92.76 o 
 -12   2  14       21.81       55.59     86.52 o 
 -11   2  14     1163.67     1267.62    196.99 o 
 -10   2  14       24.68      144.54     55.09 o 
  -9   2  14      103.47      127.71     68.70 o 
  -8   2  14      132.65       84.82     76.71 o 
  -7   2  14      112.49      138.99     56.62 o 
  -6   2  14     2007.12     2054.86    173.17 o 
  -5   2  14      382.83      366.15    138.60 o 
  -4   2  14     6312.57     7066.24    296.80 o 
  -3   2  14      205.85      236.08     68.36 o 
  -2   2  14      475.87      432.93     87.03 o 
  -1   2  14     4870.48     4689.45    305.93 o 
   0   2  14     2095.00     2044.66    191.26 o 
   1   2  14      569.19      524.91    187.38 o 
   2   2  14      832.57      904.15    122.55 o 
   3   2  14     3548.48     3379.44    424.27 o 
   4   2  14     1630.50     1609.66    123.62 o 
   5   2  14      906.33      868.89    121.56 o 
   6   2  14      353.13      266.28     81.48 o 
   7   2  14      280.82      145.85     65.51 o 
   8   2  14        5.69      135.32     76.14 o 
   9   2  14      280.51      114.92    178.84 o 
  10   2  14      882.93      750.56    158.61 o 
  11   2  14      719.21      793.14    225.52 o 
 -14   3  14      714.80     1179.06    232.06 o 
 -13   3  14      167.92      217.21    139.20 o 
 -12   3  14      708.46      716.41    173.96 o 
 -11   3  14       18.28      233.05    136.48 o 
 -10   3  14      832.35      903.79    180.76 o 
  -9   3  14     2491.90     2339.51    265.46 o 
  -8   3  14     5221.53     5287.38    402.16 o 
  -7   3  14      176.64      118.90     55.00 o 
  -6   3  14     4871.61     4898.65    234.90 o 
  -5   3  14      674.56      695.32    100.79 o 
  -4   3  14     1329.85     1432.81    135.38 o 
  -3   3  14       12.29       17.40     52.76 o 
  -2   3  14      113.47      140.34     57.85 o 
  -1   3  14      246.86      250.16     70.72 o 
   0   3  14       49.26      -43.05     57.29 o 
   1   3  14       35.51       42.06     67.37 o 
   2   3  14      454.08      457.04     68.38 o 
   3   3  14      894.67      881.76     94.18 o 
   4   3  14     2442.92     2503.90    151.90 o 
   5   3  14      151.16      214.83     89.90 o 
   6   3  14      244.96      234.90     69.40 o 
   7   3  14     1630.14     1589.44    139.36 o 
   8   3  14     4668.10     4504.19    229.11 o 
   9   3  14      385.48      432.52     92.06 o 
  10   3  14        8.45       72.12     75.57 o 
 -13   4  14      273.95      423.86    169.60 o 
 -12   4  14      665.72      955.92    216.97 o 
 -11   4  14     1003.68     1282.00    234.09 o 
 -10   4  14        0.44      116.18    110.84 o 
  -9   4  14      709.32      622.63    153.56 o 
  -8   4  14      467.51      339.85    145.74 o 
  -7   4  14      752.84     1086.89    212.80 o 
  -6   4  14     1051.92     1171.80    204.29 o 
  -5   4  14        7.07      102.33    117.44 o 
  -4   4  14     2307.30     2272.15    278.31 o 
  -3   4  14     2505.94     2406.22    174.09 o 
  -2   4  14     2617.16     2413.30    172.25 o 
  -1   4  14     1036.97     1064.91    120.35 o 
   0   4  14     6264.75     5885.84    459.74 o 
   1   4  14       24.80        5.95     74.34 o 
   2   4  14      170.07      349.95     82.71 o 
   3   4  14     1598.55     1532.60    133.03 o 
   4   4  14     1747.19     1540.82    123.31 o 
   5   4  14     1868.99     1821.68    171.83 o 
   6   4  14      144.05      269.97     78.68 o 
   7   4  14      503.30      560.89     95.39 o 
   8   4  14       74.28       79.93     62.10 o 
   9   4  14     2442.21     2214.53    175.16 o 
 -11   5  14      690.89      647.50    182.65 o 
 -10   5  14      206.31      258.19    162.43 o 
  -9   5  14        8.58       13.22    109.94 o 
  -8   5  14      614.06      836.16    198.18 o 
  -7   5  14       11.23       66.30     78.07 o 
  -6   5  14      195.87      190.89     94.36 o 
  -5   5  14       72.10       65.58     96.16 o 
  -4   5  14       55.19      124.56    117.60 o 
  -3   5  14     4917.45     4735.02    406.85 o 
  -2   5  14        8.85      -72.23     99.43 o 
  -1   5  14       61.49      -35.65    100.49 o 
   0   5  14        4.36       24.98     55.49 o 
   1   5  14     3329.24     3361.07    185.18 o 
   2   5  14        3.96       71.36     60.80 o 
   3   5  14      195.38      129.55     75.54 o 
   4   5  14      158.04      202.06     92.30 o 
   5   5  14      854.91      722.17    131.43 o 
   6   5  14       38.39       -9.01     75.41 o 
   7   5  14        3.47      193.61    104.55 o 
  -7   6  14     3313.12     3561.53    368.72 o 
  -6   6  14      474.42      544.23    172.79 o 
  -5   6  14      250.65      175.34    117.56 o 
  -4   6  14        0.30       -5.51     87.47 o 
  -3   6  14     2169.26     1859.70    274.23 o 
  -2   6  14       33.23        4.44     86.06 o 
  -1   6  14      119.66      188.91     78.71 o 
   0   6  14      917.46      861.82    125.15 o 
   1   6  14        8.73       75.83    119.24 o 
   2   6  14       12.64      161.48     87.65 o 
   3   6  14       13.18       49.72     78.17 o 
 -15   0  15        2.35       28.22     64.88 o 
 -13   0  15      103.05      239.95     84.72 o 
 -11   0  15       49.91       76.64     58.55 o 
  -9   0  15     2706.36     2630.28    260.26 o 
  -7   0  15    13646.15    13843.84    599.88 o 
  -5   0  15     2770.04     2709.81    269.20 o 
  -3   0  15     4176.31     4180.35    346.77 o 
  -1   0  15     6165.11     6087.25    414.25 o 
   1   0  15       29.72       13.94     93.09 o 
   3   0  15      235.66      176.13     85.32 o 
   5   0  15      120.52      146.53     82.62 o 
   7   0  15     5403.91     5500.49    430.67 o 
   9   0  15      624.09      796.06    184.45 o 
  11   0  15     4860.42     5044.19    482.10 o 
 -15   1  15     1191.42     1586.38    143.33 o 
 -14   1  15      292.50      325.89     75.95 o 
 -13   1  15      680.96      703.76     78.16 o 
 -12   1  15      347.28      293.95     59.52 o 
 -11   1  15     2429.07     2439.58    127.21 o 
 -10   1  15      109.37      167.01     63.79 o 
  -9   1  15      941.51      987.98    132.94 o 
  -8   1  15      797.93      913.85    113.66 o 
  -7   1  15      140.41      150.14     79.01 o 
  -6   1  15     1408.61     1161.79    125.02 o 
  -5   1  15      287.20      436.41    181.05 o 
  -4   1  15     3556.01     4018.78    231.51 o 
  -3   1  15      402.89      445.84     95.72 o 
  -2   1  15      419.13      412.78    188.39 o 
  -1   1  15     4081.82     3942.10    409.54 o 
   0   1  15       68.54       61.05     72.09 o 
   1   1  15      415.11      469.67     93.93 o 
   2   1  15      577.95      636.86    120.10 o 
   3   1  15     7922.23     7134.58    324.67 o 
   4   1  15      459.24      414.23     86.68 o 
   5   1  15      815.88      748.19    118.81 o 
   6   1  15        1.93       10.89    160.29 o 
   7   1  15     3562.53     3543.37    293.42 o 
   8   1  15      957.01      859.77    111.53 o 
   9   1  15      319.71      413.22     88.59 o 
  10   1  15      286.54      339.86     92.68 o 
  11   1  15        4.22       85.78    122.92 o 
 -15   2  15      402.00      415.90    107.47 o 
 -14   2  15      131.74      307.80    137.19 o 
 -13   2  15      852.44      796.61    178.67 o 
 -12   2  15     2354.81     1945.31    252.73 o 
 -11   2  15        6.33      168.80    113.64 o 
 -10   2  15       19.85      -11.65     51.78 o 
  -9   2  15     1450.14     1512.22    216.96 o 
  -8   2  15       86.83      177.91    110.66 o 
  -7   2  15       53.94      121.52     64.68 o 
  -6   2  15      728.24      879.27    108.45 o 
  -5   2  15       26.76       65.59     62.47 o 
  -4   2  15     1040.84     1049.03    125.23 o 
  -3   2  15      384.85      448.37     88.30 o 
  -2   2  15       37.60      -73.72     59.72 o 
  -1   2  15      604.83      519.83    185.54 o 
   0   2  15     1389.49     1546.37    237.55 o 
   1   2  15      761.35      939.57    127.13 o 
   2   2  15       27.47       15.00    118.15 o 
   3   2  15      529.74      490.83    233.82 o 
   4   2  15     1921.07     1956.25    178.64 o 
   5   2  15     1061.17     1071.43    109.41 o 
   6   2  15      412.57      448.64     78.96 o 
   7   2  15      475.79      395.48     95.11 o 
   8   2  15       92.47       65.55     82.50 o 
   9   2  15      239.95      129.18     78.23 o 
  10   2  15      399.14      171.33     75.87 o 
 -14   3  15       11.43      -27.15     89.41 o 
 -13   3  15        8.46      -44.37    117.80 o 
 -12   3  15       45.04      271.66    132.31 o 
 -11   3  15      100.97      220.34    131.15 o 
 -10   3  15       81.06      -24.26    101.04 o 
  -9   3  15     3449.22     3331.17    332.04 o 
  -8   3  15      760.74     1041.11    212.44 o 
  -7   3  15     6917.45     7175.65    483.22 o 
  -6   3  15     1229.89     1360.68    133.22 o 
  -5   3  15      158.73      152.96     66.58 o 
  -4   3  15     1358.92     1486.34    146.60 o 
  -3   3  15     4410.36     4553.89    246.78 o 
  -2   3  15       75.44      155.65     72.45 o 
  -1   3  15      270.25      177.28     59.07 o 
   0   3  15     1043.80     1164.79    182.28 o 
   1   3  15      335.23      268.50    138.06 o 
   2   3  15      459.00      411.51     92.19 o 
   3   3  15       36.77       60.47     48.95 o 
   4   3  15      173.26      162.25     60.52 o 
   5   3  15      439.61      446.44    100.08 o 
   6   3  15      194.88      207.22     78.28 o 
   7   3  15       80.19      150.69     80.89 o 
   8   3  15     1523.01     1481.87    143.54 o 
   9   3  15     2350.21     2108.34    168.47 o 
 -12   4  15       47.59      342.70    141.57 o 
 -11   4  15     1407.06     1386.95    238.92 o 
 -10   4  15     1037.38     1097.69    206.43 o 
  -9   4  15      776.15      638.45    165.26 o 
  -8   4  15       62.78      271.50    150.92 o 
  -7   4  15      249.44      117.23    113.01 o 
  -6   4  15     3954.16     4238.94    382.78 o 
  -5   4  15      524.47      711.11    178.70 o 
  -4   4  15      223.58      372.86    141.22 o 
  -3   4  15       18.66      -33.09    139.96 o 
  -2   4  15      398.27      413.43     91.52 o 
  -1   4  15     1714.24     1792.73    162.80 o 
   0   4  15       42.50       36.69    116.23 o 
   1   4  15     3815.64     3530.41    288.30 o 
   2   4  15      701.21      727.09    123.07 o 
   3   4  15      330.84      350.09     77.56 o 
   4   4  15      132.06      185.94     77.57 o 
   5   4  15     5521.17     5584.78    323.69 o 
   6   4  15       17.49      -34.27     57.71 o 
   7   4  15       39.04      102.18     66.59 o 
   8   4  15      603.68      628.79    101.25 o 
 -10   5  15      232.18      367.17    141.25 o 
  -9   5  15       63.36      115.59    132.06 o 
  -8   5  15       27.95       75.11    114.08 o 
  -7   5  15       97.51      174.47    118.29 o 
  -6   5  15       78.12      183.18    124.37 o 
  -5   5  15     1797.97     1775.32    263.12 o 
  -4   5  15      124.01      161.45    112.89 o 
  -3   5  15      745.21      656.08    167.11 o 
  -2   5  15      538.40      624.64    166.98 o 
  -1   5  15       67.21      116.31    103.63 o 
   0   5  15      105.96       27.64    122.19 o 
   1   5  15      772.00      948.03    121.70 o 
   2   5  15     4074.77     3978.66    309.32 o 
   3   5  15        7.10      126.76     84.85 o 
   4   5  15      568.99      608.33     93.86 o 
   5   5  15       77.45      118.71     72.34 o 
  -5   6  15      343.04      -14.05    114.45 o 
  -4   6  15       23.33       -4.63     82.88 o 
  -3   6  15       22.76       49.62    103.56 o 
  -2   6  15      593.81      343.95    135.41 o 
  -1   6  15     1044.23     1075.07    217.57 o 
   0   6  15      127.24      122.41     75.38 o 
   1   6  15        0.47       27.45    158.62 o 
 -14   0  16      119.42      369.41    134.21 o 
 -12   0  16      212.42      186.29    102.35 o 
 -10   0  16       99.72       37.04     78.33 o 
  -8   0  16       41.30      -40.55     64.41 o 
  -6   0  16       72.17       97.79     83.19 o 
  -4   0  16     4111.01     4271.10    349.87 o 
  -2   0  16     4717.81     4876.16    378.66 o 
   0   0  16    14240.20    13158.56    636.25 o 
   2   0  16     1032.52      828.93    172.78 o 
   4   0  16      912.07      729.72    166.52 o 
   6   0  16       11.93      129.84    123.93 o 
   8   0  16      356.58      516.98    177.92 o 
  10   0  16       77.41      253.40    175.49 o 
 -14   1  16      527.47      585.35    156.23 o 
 -13   1  16      745.70      816.66    176.73 o 
 -12   1  16      810.71      907.21    217.52 o 
 -11   1  16       48.93      124.68     66.33 o 
 -10   1  16     2729.41     3034.95    260.30 o 
  -9   1  16       68.40      124.11     65.66 o 
  -8   1  16     2553.00     2490.78    184.75 o 
  -7   1  16       42.81       58.72     55.48 o 
  -6   1  16     3197.14     3324.47    213.83 o 
  -5   1  16        9.83       91.08     64.59 o 
  -4   1  16      444.01      502.41    103.72 o 
  -3   1  16     1143.86     1188.93    242.82 o 
  -2   1  16        1.43       34.86    114.72 o 
  -1   1  16      110.84      237.01    113.34 o 
   0   1  16     1496.91     1340.00    149.17 o 
   1   1  16     4346.51     4393.86    259.99 o 
   2   1  16      277.61      361.10     96.28 o 
   3   1  16     1167.22     1114.05    138.19 o 
   4   1  16     5869.45     5601.94    304.56 o 
   5   1  16       45.87       -0.31     76.51 o 
   6   1  16      983.52     1145.70    156.64 o 
   7   1  16      410.44      469.60    132.65 o 
   8   1  16     3336.76     3367.22    253.10 o 
   9   1  16      721.28      750.51    135.72 o 
  10   1  16       81.12      140.68     95.91 o 
 -14   2  16      524.20      417.87    136.21 o 
 -13   2  16       42.24      -31.11    115.67 o 
 -12   2  16      414.12      445.96    136.53 o 
 -11   2  16     2286.38     1884.80    247.92 o 
 -10   2  16      160.82      193.20    115.02 o 
  -9   2  16       33.13      138.90    132.48 o 
  -8   2  16      195.58      298.87     74.07 o 
  -7   2  16     1020.60     1211.14    133.01 o 
  -6   2  16        2.98       51.71     74.41 o 
  -5   2  16     2336.01     2310.60    181.74 o 
  -4   2  16      758.70      699.22    113.31 o 
  -3   2  16       10.35       38.22    103.28 o 
  -2   2  16       25.35       15.38     54.16 o 
  -1   2  16       19.89       52.75    101.70 o 
   0   2  16       65.84       91.14     66.85 o 
   1   2  16     2752.11     2578.73    204.26 o 
   2   2  16     5629.09     5281.10    290.30 o 
   3   2  16      670.51      711.89    120.23 o 
   4   2  16      529.44      656.36    120.67 o 
   5   2  16     2449.72     2475.94    213.03 o 
   6   2  16      934.60     1073.46    156.54 o 
   7   2  16      662.12      660.88     99.46 o 
   8   2  16      547.31      575.99     98.61 o 
   9   2  16      602.59      528.95    115.77 o 
 -13   3  16        0.17       25.71    122.24 o 
 -12   3  16      167.63      228.38    111.78 o 
 -11   3  16       94.96      251.36    139.84 o 
 -10   3  16       96.47       37.82     88.22 o 
  -9   3  16        1.46      -68.35    109.11 o 
  -8   3  16      463.62      484.38    164.01 o 
  -7   3  16     1947.05     1733.28    248.22 o 
  -6   3  16      174.41      255.57     81.74 o 
  -5   3  16      220.96      277.94     75.94 o 
  -4   3  16     1756.99     2007.16    170.01 o 
  -3   3  16     3345.80     3584.42    229.61 o 
  -2   3  16     7160.19     6852.29    320.26 o 
  -1   3  16       75.60       34.34     61.12 o 
   0   3  16     1835.70     1837.90    216.34 o 
   1   3  16      531.78      470.35     96.74 o 
   2   3  16     2007.90     2201.85    441.29 o 
   3   3  16       33.78        6.96     80.66 o 
   4   3  16      125.70       81.23     68.18 o 
   5   3  16        3.89      115.02     67.41 o 
   6   3  16       78.65      -18.01     97.08 o 
   7   3  16       61.32       19.86     72.76 o 
   8   3  16      134.52      207.58    178.85 o 
 -11   4  16       17.61       79.90    142.15 o 
 -10   4  16      469.04      578.71    176.65 o 
  -9   4  16        4.42       27.05    110.76 o 
  -8   4  16      402.03      449.42    157.77 o 
  -7   4  16      613.59      539.88    166.98 o 
  -6   4  16     1279.96     1273.29    222.41 o 
  -5   4  16     1485.16     1937.09    277.87 o 
  -4   4  16      194.00      114.54     93.89 o 
  -3   4  16     1383.53     1301.91    232.88 o 
  -2   4  16      260.42      478.79     99.24 o 
  -1   4  16     2172.99     2026.21    178.25 o 
   0   4  16      358.99      209.10     67.12 o 
   1   4  16      324.20      199.72     95.15 o 
   2   4  16      665.76      634.47    116.21 o 
   3   4  16      873.65      680.17    115.52 o 
   4   4  16     1232.90     1382.03    164.56 o 
   5   4  16      224.43      550.79    167.60 o 
   6   4  16     2917.56     2787.02    193.05 o 
  -8   5  16      352.52      534.26    186.16 o 
  -7   5  16       90.17      -54.70    143.08 o 
  -6   5  16      974.92      784.08    184.74 o 
  -5   5  16      316.28      301.23    135.26 o 
  -4   5  16      559.74      607.50    197.90 o 
  -3   5  16       12.56       68.36    149.07 o 
  -2   5  16      230.85      154.79     87.98 o 
  -1   5  16       80.97       -4.60    106.19 o 
   0   5  16        5.22      -96.78    114.24 o 
   1   5  16      164.33      273.79     94.01 o 
   2   5  16      256.37      368.83     97.56 o 
   3   5  16     2509.02     2382.91    235.10 o 
   4   5  16        0.89       95.43     72.71 o 
 -13   0  17     1408.10     1413.72    204.99 o 
 -11   0  17      641.20      595.79    149.02 o 
  -9   0  17      135.16      129.28     93.77 o 
  -7   0  17        6.67        2.21    112.25 o 
  -5   0  17       39.01      210.92    127.61 o 
  -3   0  17     2853.35     3204.35    325.50 o 
  -1   0  17     3448.69     3311.28    334.76 o 
   1   0  17      689.50     1100.16    208.37 o 
   3   0  17     1580.01     1383.15    227.79 o 
   5   0  17     4696.01     4457.67    399.59 o 
   7   0  17      130.54      210.55    120.95 o 
   9   0  17       69.09      -41.69    125.06 o 
 -14   1  17      320.13      496.56    153.92 o 
 -13   1  17      427.63      528.52    144.03 o 
 -12   1  17      190.83      244.59     69.81 o 
 -11   1  17      402.31      275.13     81.03 o 
 -10   1  17      121.16      231.99     79.27 o 
  -9   1  17     1726.92     1797.82    162.58 o 
  -8   1  17     1887.11     1886.70    167.03 o 
  -7   1  17     1855.33     1992.28    175.31 o 
  -6   1  17     2164.65     2188.91    185.92 o 
  -5   1  17     3371.31     3362.29    226.29 o 
  -4   1  17      580.84      553.24    105.92 o 
  -3   1  17     1618.32     1806.97    229.19 o 
  -2   1  17      554.83      383.24    309.62 o 
  -1   1  17      252.66      454.71    108.87 o 
   0   1  17     1108.48      849.11    133.02 o 
   1   1  17      219.76      242.89    149.23 o 
   2   1  17     2102.36     2148.22    188.50 o 
   3   1  17       30.35       65.07     86.59 o 
   4   1  17      638.32      692.97    119.60 o 
   5   1  17     2745.10     2823.06    228.70 o 
   6   1  17       22.60      110.30    146.45 o 
   7   1  17      130.01      113.83     67.25 o 
   8   1  17      648.17      680.74    138.90 o 
   9   1  17     3199.43     3382.99    273.15 o 
 -13   2  17      209.81      198.45    129.16 o 
 -12   2  17      321.17      305.67    140.06 o 
 -11   2  17      295.21      435.85    138.82 o 
 -10   2  17     2149.61     2327.22    291.28 o 
  -9   2  17     2003.98     1932.67    165.91 o 
  -8   2  17      261.56      260.53     74.65 o 
  -7   2  17     1715.28     1748.11    177.81 o 
  -6   2  17     5665.34     5915.71    379.19 o 
  -5   2  17       27.90      104.34    113.29 o 
  -4   2  17      376.81      355.88     89.61 o 
  -3   2  17     1311.54     1479.86    158.96 o 
  -2   2  17      206.15      108.19     67.26 o 
  -1   2  17      493.89      545.01    108.98 o 
   0   2  17      492.01      417.78    128.05 o 
   1   2  17      787.62      914.30    130.09 o 
   2   2  17     1215.39     1190.07    156.29 o 
   3   2  17      447.69      610.19    120.30 o 
   4   2  17        3.16      -16.02    137.42 o 
   5   2  17       34.27       23.27     88.36 o 
   6   2  17     1874.56     2012.37    340.21 o 
   7   2  17     1978.16     1880.26    203.58 o 
   8   2  17      601.53      698.06    132.07 o 
 -12   3  17        1.34      -21.87    100.98 o 
 -11   3  17      161.20      169.31    134.36 o 
 -10   3  17       18.60        8.13     85.09 o 
  -9   3  17       77.27      198.04    125.55 o 
  -8   3  17        1.35      -55.11     99.89 o 
  -7   3  17      105.31      165.51    135.14 o 
  -6   3  17       94.47      132.95    107.13 o 
  -5   3  17       11.27       54.89     60.41 o 
  -4   3  17       32.94       44.87     68.29 o 
  -3   3  17     1634.38     1760.59    329.82 o 
  -2   3  17     2560.13     2662.81    210.23 o 
  -1   3  17     4592.16     4615.01    273.39 o 
   0   3  17       26.88       74.26     68.97 o 
   1   3  17      534.30      551.34    101.55 o 
   2   3  17     1530.61     1518.67    172.30 o 
   3   3  17     2795.24     2670.76    225.30 o 
   4   3  17      146.64      156.86     77.22 o 
   5   3  17      128.59       56.24     73.50 o 
   6   3  17      337.95      366.89     80.22 o 
   7   3  17      518.72      752.01    142.24 o 
 -10   4  17       31.26       -4.66    109.88 o 
  -9   4  17      439.66      388.25    165.23 o 
  -8   4  17       26.73      -18.52    136.05 o 
  -7   4  17      505.85      566.10    161.93 o 
  -6   4  17        8.10     -156.64    132.63 o 
  -5   4  17     1360.27     1692.98    272.73 o 
  -4   4  17     1552.26     1658.59    271.85 o 
  -3   4  17      399.01      255.99    134.39 o 
  -2   4  17      165.06      267.45     79.71 o 
  -1   4  17      289.90      239.67     94.76 o 
   0   4  17     1130.35     1078.31    139.80 o 
   1   4  17      429.56      323.71     88.06 o 
   2   4  17       28.55       89.01     90.88 o 
   3   4  17       24.13      136.65     94.61 o 
   4   4  17      669.22      598.46    125.33 o 
   5   4  17      111.02      246.10     98.58 o 
  -6   5  17      116.83       42.13    105.55 o 
  -5   5  17      135.44      330.76    187.01 o 
  -4   5  17      579.40      930.25    227.59 o 
  -3   5  17       30.26       72.16    111.76 o 
  -2   5  17       50.93      -12.63    105.70 o 
  -1   5  17      130.30      200.48     98.28 o 
   0   5  17       12.73      -83.30    104.36 o 
   1   5  17      668.80      685.83    195.83 o 
 -12   0  18      476.90      594.78    151.86 o 
 -10   0  18      529.18      476.79    139.94 o 
  -8   0  18      115.77      159.45    106.50 o 
  -6   0  18      113.45      228.20    113.65 o 
  -4   0  18      305.14      368.50    161.41 o 
  -2   0  18      531.76      555.34    166.28 o 
   0   0  18      603.02      651.00    179.19 o 
   2   0  18     2766.21     2524.28    323.25 o 
   4   0  18     1595.33     1508.69    245.34 o 
   6   0  18     2662.17     2487.09    320.14 o 
 -13   1  18      661.06      538.52    159.70 o 
 -12   1  18       14.42       56.91     82.70 o 
 -11   1  18        6.45      -63.69     57.66 o 
 -10   1  18      648.45      847.82    189.72 o 
  -9   1  18     1435.18     1587.63    264.03 o 
  -8   1  18      681.95      927.04    159.93 o 
  -7   1  18      726.77      685.09    209.22 o 
  -6   1  18     2111.06     2281.23    193.47 o 
  -5   1  18      518.75      462.03    102.67 o 
  -4   1  18     2128.51     2192.95    193.81 o 
  -3   1  18     1165.53     1074.95    140.88 o 
  -2   1  18     2479.84     2614.68    213.90 o 
  -1   1  18      453.29      495.97    121.38 o 
   0   1  18     1883.37     1878.11    190.18 o 
   1   1  18        3.54       43.60    131.77 o 
   2   1  18      187.50      358.16    112.61 o 
   3   1  18     1520.66     1465.60    172.59 o 
   4   1  18       12.79       70.60     67.08 o 
   5   1  18      277.11      339.46    106.00 o 
   6   1  18      947.65     1135.55    234.68 o 
   7   1  18      326.24      343.22    108.84 o 
 -12   2  18      216.19      252.84    144.07 o 
 -11   2  18      166.62      255.56    122.37 o 
 -10   2  18      226.59      324.51    146.96 o 
  -9   2  18      219.64      235.07    134.97 o 
  -8   2  18     1447.02     1613.02    159.10 o 
  -7   2  18       20.80      170.09    106.79 o 
  -6   2  18      401.58      538.95    119.27 o 
  -5   2  18     3393.23     3521.18    237.80 o 
  -4   2  18      659.69      715.99    126.83 o 
  -3   2  18       18.70       27.99     70.09 o 
  -2   2  18      454.09      624.81    120.36 o 
  -1   2  18     3323.86     3187.88    240.34 o 
   0   2  18      511.65      500.49    152.16 o 
   1   2  18     1964.26     1669.38    181.39 o 
   2   2  18     1755.69     1729.12    182.28 o 
   3   2  18       17.78      -98.41     68.59 o 
   4   2  18      478.73      496.47    120.64 o 
   5   2  18       58.34       56.98     89.42 o 
   6   2  18       43.69       93.93    153.59 o 
   7   2  18      674.52      539.94    121.70 o 
 -11   3  18       37.03      337.45    157.82 o 
 -10   3  18      729.90      799.98    202.91 o 
  -9   3  18      752.50      928.89    196.10 o 
  -8   3  18      125.91       82.00    130.44 o 
  -7   3  18       84.05      104.63    121.54 o 
  -6   3  18      195.94      353.16    161.03 o 
  -5   3  18      149.45       33.24    139.44 o 
  -4   3  18      101.84      342.12    107.50 o 
  -3   3  18       11.17       74.96     68.80 o 
  -2   3  18      461.41      574.49    114.14 o 
  -1   3  18     1679.89     1933.85    290.35 o 
   0   3  18      372.64      472.17    107.66 o 
   1   3  18      108.88       -4.47    107.66 o 
   2   3  18      976.43      944.29    143.44 o 
   3   3  18     1833.49     1789.61    238.83 o 
   4   3  18     3457.27     3317.00    260.60 o 
   5   3  18      137.68      128.85    126.86 o 
  -8   4  18      440.24      672.84    210.35 o 
  -7   4  18        2.67      133.30    140.55 o 
  -6   4  18      945.18     1096.64    234.94 o 
  -5   4  18        9.38      299.56    145.46 o 
  -4   4  18     1131.43     1168.85    225.73 o 
  -3   4  18        4.33        1.04    127.65 o 
  -2   4  18      130.37      146.90    143.63 o 
  -1   4  18       44.43      -69.83     65.61 o 
   0   4  18      672.00      670.96    153.34 o 
   1   4  18     2170.89     2146.25    386.74 o 
   2   4  18       40.30       99.90    175.85 o 
   3   4  18      501.87      546.79    118.88 o 
 -11   0  19     4104.41     4466.37    384.28 o 
  -9   0  19     1205.92     1282.57    212.95 o 
  -7   0  19     2207.80     2271.12    280.18 o 
  -5   0  19     1136.65     1266.46    216.43 o 
  -3   0  19       32.82      -32.28     98.47 o 
  -1   0  19      571.63      311.37    139.98 o 
   1   0  19      505.68      647.33    183.38 o 
   3   0  19     2106.29     2289.58    310.35 o 
   5   0  19      817.04      738.75    175.44 o 
 -11   1  19        9.23       58.06     65.77 o 
 -10   1  19        0.25       14.32     70.73 o 
  -9   1  19      257.46       92.69     93.88 o 
  -8   1  19      895.44      970.40    131.56 o 
  -7   1  19      478.27      754.78    126.32 o 
  -6   1  19       39.65       60.85     78.64 o 
  -5   1  19     1578.15     1577.53    170.64 o 
  -4   1  19      346.09      328.23     88.01 o 
  -3   1  19     1193.12     1339.92    161.17 o 
  -2   1  19     1231.39     1176.38    155.83 o 
  -1   1  19     3035.05     3201.40    251.52 o 
   0   1  19     1548.72     1490.64    182.56 o 
   1   1  19     1292.17     1479.64    180.36 o 
   2   1  19      146.29      171.04    100.93 o 
   3   1  19     1124.52     1272.87    222.83 o 
   4   1  19      561.72      443.06    324.46 o 
   5   1  19      374.35      557.13    124.37 o 
   6   1  19       10.99      208.21    113.73 o 
 -11   2  19        5.73      -10.22    103.05 o 
 -10   2  19      265.12      160.22    107.16 o 
  -9   2  19        3.20       76.31    130.09 o 
  -8   2  19      153.59      193.65     76.86 o 
  -7   2  19      213.26      275.17    148.57 o 
  -6   2  19      181.27      170.00     72.23 o 
  -5   2  19       45.17       83.83    101.17 o 
  -4   2  19     1805.66     1818.83    185.84 o 
  -3   2  19     2100.84     2061.36    201.66 o 
  -2   2  19       41.02       83.53    165.89 o 
  -1   2  19      449.71      628.11    112.28 o 
   0   2  19     3325.27     3215.23    250.65 o 
   1   2  19      237.38      289.39    163.73 o 
   2   2  19      516.11      498.46    118.97 o 
   3   2  19      504.96      373.63    117.05 o 
   4   2  19      679.15      709.30    253.55 o 
   5   2  19       21.90      171.28    122.68 o 
  -9   3  19      490.96      647.26    193.34 o 
  -8   3  19      898.99      814.00    187.28 o 
  -7   3  19      770.07      934.28    207.98 o 
  -6   3  19       52.00      263.31    141.13 o 
  -5   3  19      407.13      436.97    167.69 o 
  -4   3  19      173.48      281.37     92.67 o 
  -3   3  19        5.74       -3.32    189.52 o 
  -2   3  19        3.27        9.48     76.58 o 
  -1   3  19      170.13      225.07    105.36 o 
   0   3  19       46.05       22.15     80.24 o 
   1   3  19      232.10       97.62    106.41 o 
   2   3  19       35.57       36.47     71.75 o 
   3   3  19      261.69      223.51     99.17 o 
  -5   4  19      725.04     1235.29    248.99 o 
  -4   4  19      212.65      427.52    180.49 o 
  -3   4  19     1367.15     1641.93    286.33 o 
  -2   4  19        5.27      235.13    154.56 o 
  -1   4  19      783.81      667.12    168.03 o 
   0   4  19      194.29      146.17    147.91 o 
 -10   0  20      632.90      604.63    157.12 o 
  -8   0  20     1369.58     1261.25    221.81 o 
  -6   0  20     2930.36     3268.00    344.53 o 
  -4   0  20     1814.34     2074.75    274.67 o 
  -2   0  20      337.70      317.37    160.42 o 
   0   0  20      249.10      239.49    161.80 o 
   2   0  20       71.81      530.93    204.04 o 
   4   0  20     1659.74     1688.20    285.95 o 
 -10   1  20      317.21      396.11     97.32 o 
  -9   1  20      118.04      310.19     94.98 o 
  -8   1  20        0.05       17.45     69.56 o 
  -7   1  20      993.28     1249.90    317.85 o 
  -6   1  20      130.78      221.51    118.71 o 
  -5   1  20       87.82      162.68     89.72 o 
  -4   1  20      916.30      755.54    128.90 o 
  -3   1  20     1036.83     1169.73    159.44 o 
  -2   1  20      612.66      470.16    109.44 o 
  -1   1  20      145.80      104.84     82.54 o 
   0   1  20     2777.69     2724.98    335.33 o 
   1   1  20       92.18       29.79     73.41 o 
   2   1  20     1295.68     1153.06    164.56 o 
   3   1  20      725.18      855.77    200.43 o 
   4   1  20     1551.07     1483.90    188.15 o 
  -9   2  20      128.54      220.97    145.75 o 
  -8   2  20      128.33      165.71    109.56 o 
  -7   2  20        7.36        6.89    145.78 o 
  -6   2  20      236.67      278.01     95.41 o 
  -5   2  20      483.34      528.84    218.88 o 
  -4   2  20       13.37      -77.45     67.84 o 
  -3   2  20      817.72      912.89    145.19 o 
  -2   2  20      877.90     1136.54    162.84 o 
  -1   2  20       22.20      207.87    114.33 o 
   0   2  20      197.41      171.27     99.71 o 
   1   2  20     1934.70     2439.99    230.50 o 
   2   2  20      726.75      579.11    135.55 o 
   3   2  20       40.26       55.73     73.92 o 
  -6   3  20     1271.02     1465.45    255.05 o 
  -5   3  20        8.91       57.86     82.46 o 
  -4   3  20      361.40      379.42    100.28 o 
  -3   3  20      472.83      481.36    113.41 o 
  -2   3  20      542.10      695.96    129.14 o 
  -1   3  20       74.24       59.49     79.80 o 
   0   3  20      190.66       71.86     75.84 o 
  -7   0  21      695.68      590.13    166.16 o 
  -5   0  21     1060.71      949.30    201.72 o 
  -3   0  21     1982.30     2139.03    301.34 o 
  -1   0  21     1806.75     1687.65    283.18 o 
   1   0  21     1670.21     1655.57    285.61 o 
  -8   1  21      176.12      265.36    148.48 o 
  -7   1  21      190.16      268.63    106.08 o 
  -6   1  21      781.60      716.07    128.43 o 
  -5   1  21      259.99      481.45    118.97 o 
  -4   1  21       16.18      277.30    105.63 o 
  -3   1  21      404.35      706.19    132.45 o 
  -2   1  21     1088.85     1347.53    178.49 o 
  -1   1  21      495.31      578.00    129.94 o 
   0   1  21      196.35      131.43     97.68 o 
   1   1  21     1538.07     1841.53    214.30 o 
  -6   2  21      109.35       42.37    141.35 o 
  -5   2  21      208.65      242.02    187.43 o 
  -4   2  21      265.97      473.15    122.32 o 
  -3   2  21      144.16      178.50     87.39 o 
  -2   2  21      206.76       24.15     79.02 o 
  -1   2  21      422.12      626.49    141.34 o 
   0   2  21       78.61      155.03     93.58 o 
                                                 
